# Supplementary material for: Mapping the evidence of novel plant-based foods: a systematic review of nutritional, health, and environmental impacts in high-income countries
Source: Nutr Rev. 2024 Apr 25;83(7):e1626–46. doi: 10.1093/nutrit/nuae031 (PMC12166169; doi:10.1093/nutrit/nuae031)
Supplement: nuae031_Supplementary_Data [file nuae031_supplementary_data.zip]

Archive with 5 entries (4 files):
- nuae031_Supplementary_Data/
- nuae031_Supplementary_Data/graphic_abstract.tiff
- nuae031_Supplementary_Data/Suplementary 3_final.xlsx
- nuae031_Supplementary_Data/Supplementary1_NajeraEspinosa.docx
- nuae031_Supplementary_Data/Supplementary2_final.xlsx
