# Supplementary material for: Mapping the evidence of novel plant-based foods: a systematic review of nutritional, health, and environmental impacts in high-income countries
Source: Nutr Rev. 2024 Apr 25;83(7):e1626–46. doi: 10.1093/nutrit/nuae031 (PMC12166169; doi:10.1093/nutrit/nuae031)
Supplement: nuae031_Supplementary_Data [file nuae031_supplementary_data.zip › nuae031_Supplementary_Data/Suplementary 3_final.xlsx]

## Sheet: README
		Supplementary Materials 3 for
		Mapping the evidence of novel plant-based foods: A systematic literature review of nutritional, health, and environmental impacts in high-income countries
		Authors:	Sarah Nájera Espinosa*, Genevieve Hadida, Anne Jelmar Sietsma, Carmelia Alae-Carew, Grace Turner, Rosemary Green, Silvia Pastorino, Roberto Picetti, and Pauline Scheelbeek*
			*Corresponding authors: sarah.najera-espinosa@lshtm.ac.uk; pauline.scheelbeek@lshtm.ac.uk
		STRUCTURE
		Datasheet title	Description
		nutrients*	Nutrient data extracted from articles included in systematic review*
		env_outcomes	Environmental data extracted from articles included in systematic review
		*Excludes individual data from certain articles that were sent by authors for the review but cannot be shared further. However, respective baselines for each study are indicated below.
		Individual data sent by authors but cannot be shared further:
		Reference	Baseline
		Alessandrini et al., 2021 (PR46)	UK Food Composition Table
		Bryngelsson et al., 2022 (PR 49)	Author defined (Removed PB meats containing egg white)
		Farsi et al., 2021 (PR37)	UK Food Composition Table
		*Baseline: compares each plant-based product to its respective animal counterpart. Each plant-based product was compared with an animal-based comparator provided by authors within the same paper (Author defined). If not provided, the UK Food Composition Table (for nutrients) and environmental data from Poore & Nemecek, 2018 ( for environmental outcomes) were used as baseline. See supplementary 1 …

## Sheet: nutrients
									per 100ml for PB drinks / 100g for Pb meat, cheese & yogurt
Reference ID	Author & year	Location	Product category	Product type	Food group	Plant Ingredient	Animal base product	Baseline*	Name	Sweetened or flavoured	Organic (Yes/No)	n	Energy (kcal)	Protein (g)	Total Fat (g)	Saturated Fat (g)	Fibre (g)	Total Sugar (g)	Calcium (mg)	Iron (mg)	Iodine (mcg)	Sodium (mg)	Vit B12 (mcg)	Funding source	Comments
PR2	Vogelsang-O'Dwyer et al., 2021	United States	PB Dairy Alternatives	Milk	Legumes	Blue Lupin		Author defined	Blue Lupin, beverage	No	No	3		3.54	1.43									Research institutions
PR2	Vogelsang-O'Dwyer et al., 2021	United States	PB Dairy Alternatives	Milk	Legumes	White Lupin		Author defined	White Lupin, beverage	No	No	3		3.44	1.37									Research institutions
PR2	Vogelsang-O'Dwyer et al., 2021	United States	PB Dairy Alternatives	Milk	Legumes	Soy		Author defined	Soy, beverage	No	No	3		3.2	1.69									Research institutions
PR2	Vogelsang-O'Dwyer et al., 2021	United States	Dairy products	Milk	Dairy		Bovine milk		Bovine, milk	No	No	3		3.83	1.28									Research institutions
PR3	Pontonio et al., 2020	Italy	PB Dairy Alternatives	Yogurt	Cereals & Grains	Rice, lentil & chickpea		UK Food Composition Table	Rice, lentil & chickpea (2:1:1)	No	No	3	68	0.68	0.12		0.85							Unknown	Converted data from Dry matter (DM) to fresh weight
PR3	Pontonio et al., 2020	Italy	PB Dairy Alternatives	Yogurt	Cereals & Grains	Rice, lentil & chickpea		UK Food Composition Table	Rice, lentil & chickpea (2:1:1), yogurt, fermented	No	No	3	67.7	0.67	0.12		0.85							Unknown	Converted data from Dry matter (DM) to fresh weight
PR4	Ma et al., 2016	United States	Dairy products	Milk	Dairy		Bovine milk		Bovine, milk, regular fat (3.5% fat)	No	No	3									38.72			Unknown	Converted data on mcg/250ml to mg/100ml
PR4	Ma et al., 2016	United States	Dairy products	Milk	Dairy		Bovine milk		Bovine, milk, lactose free, reduced fat (1% fat)	No	No	3									40.44			Unknown	Converted data on mcg/250ml to mg/100ml
PR4	Ma et al., 2016	United States	PB Dairy Alternatives	Milk	Nuts & Seeds	Almond		Author defined	Almond, beverage	No	No	3									1.28			Unknown	Converted data on mcg/250ml to mg/100ml
PR4	Ma et al., 2016	United States	PB Dairy Alternatives	Milk	Nuts & Seeds	Almond		Author defined	Almond, beverage	No	No	3									0.2			Unknown	Converted data on mcg/250ml to mg/100ml
PR4	Ma et al., 2016	United States	PB Dairy Alternatives	Milk	Nuts & Seeds	Almond		Author defined	Almond, unsweetened, beverage	No	No	3									2.76			Unknown	Converted data on mcg/250ml to mg/100ml
PR4	Ma et al., 2016	United States	PB Dairy Alternatives	Milk	Coconut	Coconut & Almond blend		Author defined	Coconut & Almond blend, beverage	No	No	3									2.48			Unknown	Converted data on mcg/250ml to mg/100ml
PR4	Ma et al., 2016	United States	PB Dairy Alternatives	Milk	Coconut	Coconut		Author defined	Coconut, beverage	No	No	3									2.68			Unknown	Converted data on mcg/250ml to mg/100ml
PR4	Ma et al., 2016	United States	PB Dairy Alternatives	Milk	Coconut	Coconut, almond & chia		Author defined	Coconut, almond & chia blend, beverage	No	No	3									0.64			Unknown	Converted data on mcg/250ml to mg/100ml
PR4	Ma et al., 2016	United States	PB Dairy Alternatives	Milk	Nuts & Seeds	Pistachio		Author defined	Pistachio, unsweetened, beverage	No	No	3									0.36			Unknown	Converted data on mcg/250ml to mg/100ml
PR4	Ma et al., 2016	United States	PB Dairy Alternatives	Milk	Nuts & Seeds	Walnut		Author defined	Walnut, unsweetened, beverage	No	No	3									0.36			Unknown	Converted data on mcg/250ml to mg/100ml
PR4	Ma et al., 2016	United States	PB Dairy Alternatives	Milk	Nuts & Seeds	Walnut		Author defined	Walnut, beverage	No	No	3									0.36			Unknown	Converted data on mcg/250ml to mg/100ml
PR4	Ma et al., 2016	United States	PB Dairy Alternatives	Milk	Nuts & Seeds	Hemp		Author defined	Hemp, unsweetened, vanilla flavoured, beverage	Yes	No	3									0.72			Unknown	Converted data on mcg/250ml to mg/100ml
PR4	Ma et al., 2016	United States	PB Dairy Alternatives	Milk	Nuts & Seeds	Almond		Author defined	Almond, beverage	No	No	3									0.84			Unknown	Converted data on mcg/250ml to mg/100ml
PR4	Ma et al., 2016	United States	PB Dairy Alternatives	Milk	Legumes	Soy		Author defined	Soy, organic, beverage	No	Yes	3									1.16			Unknown	Converted data on mcg/250ml to mg/100ml
PR4	Ma et al., 2016	United States	PB Dairy Alternatives	Milk	Nuts & Seeds	Almond		Author defined	Almond, vanilla flavoured, beverage	Yes	No	3									0.84			Unknown	Converted data on mcg/250ml to mg/100ml
PR4	Ma et al., 2016	United States	PB Dairy Alternatives	Milk	Legumes	Soy		Author defined	Soy, vanilla flavoured, beverage	Yes	No	3									1.12			Unknown	Converted data on mcg/250ml to mg/100ml
PR4	Ma et al., 2016	United States	PB Dairy Alternatives	Milk	Legumes	Soy		Author defined	Soy, beverage	No	No	3									0.96			Unknown	Converted data on mcg/250ml to mg/100ml
PR4	Ma et al., 2016	United States	PB Dairy Alternatives	Milk	Cereals & Grains	Rice		Author defined	Rice, beverage	No	No	3									2.08			Unknown	Converted data on mcg/250ml to mg/100ml
PR4	Ma et al., 2016	United States	PB Dairy Alternatives	Milk	Nuts & Seeds	Cashew		Author defined	Cashew, unsweetened, vanilla flavoured, beverage	Yes	No	3									0.56			Unknown	Converted data on mcg/250ml to mg/100ml
PR4	Ma et al., 2016	United States	PB Dairy Alternatives	Milk	Nuts & Seeds	Almond		Author defined	Almond, beverage	No	No	3									0.32			Unknown	Converted data on mcg/250ml to mg/100ml
PR4	Ma et al., 2016	United States	PB Dairy Alternatives	Milk	Nuts & Seeds	Almond & coconut blend		Author defined	Almond & coconut blend, unsweetened, beverage	No	No	3									0.32			Unknown	Converted data on mcg/250ml to mg/100ml
PR4	Ma et al., 2016	United States	PB Dairy Alternatives	Milk	Nuts & Seeds	Almonds & cashew		Author defined	Caramel, almond & cashew blend, beverage	Yes	No	3									2.24			Unknown	Converted data on mcg/250ml to mg/100ml
PR4	Ma et al., 2016	United States	PB Dairy Alternatives	Milk	Nuts & Seeds	Walnut		Author defined	Walnut, dark chocolate flavoured, beverage	Yes	No	3									1.08			Unknown	Converted data on mcg/250ml to mg/100ml
PR4	Ma et al., 2016	United States	PB Dairy Alternatives	Milk	Legumes	Soy		Author defined	Soy, beverage	No	No	3									1.44			Unknown	Converted data on mcg/250ml to mg/100ml
PR4	Ma et al., 2016	United States	PB Dairy Alternatives	Milk	Coconut	Coconut		Author defined	Coconut, chocolate flavoured, beverage	Yes	No	3									0.64			Unknown	Converted data on mcg/250ml to mg/100ml
PR4	Ma et al., 2016	United States	PB Dairy Alternatives	Milk	Coconut	Coconut		Author defined	Coconut, vanilla flavoured, beverage	Yes	No	3									0.44			Unknown	Converted data on mcg/250ml to mg/100ml
PR4	Ma et al., 2016	United States	PB Dairy Alternatives	Milk	Coconut	Coconut		Author defined	Coconut, beverage	No	No	3									0.32			Unknown	Converted data on mcg/250ml to mg/100ml
PR4	Ma et al., 2016	United States	PB Dairy Alternatives	Milk	Coconut	Coconut		Author defined	Coconut, unsweetened, beverage	No	No	3									0.32			Unknown	Converted data on mcg/250ml to mg/100ml
PR4	Ma et al., 2016	United States	PB Dairy Alternatives	Milk	Coconut	Coconut		Author defined	Coconut, beverage	No	No	3									3			Unknown	Converted data on mcg/250ml to mg/100ml
PR4	Ma et al., 2016	United States	PB Dairy Alternatives	Milk	Nuts & Seeds	Walnut & almond blend		Author defined	Walnut & almond blend, beverage	No	No	3									2.12			Unknown	Converted data on mcg/250ml to mg/100ml
PR4	Ma et al., 2016	United States	PB Dairy Alternatives	Milk	Legumes	Soy		Author defined	Soy, beverage	No	No	3									4.36			Unknown	Converted data on mcg/250ml to mg/100ml
PR4	Ma et al., 2016	United States	PB Dairy Alternatives	Milk	Legumes	Soy		Author defined	Soy, vanilla flavoured, beverage	Yes	No	3									1.08			Unknown	Converted data on mcg/250ml to mg/100ml
PR4	Ma et al., 2016	United States	PB Dairy Alternatives	Milk	Legumes	Soy		Author defined	Soy, beverage	No	No	3									1.2			Unknown	Converted data on mcg/250ml to mg/100ml
PR5	Richard et al., 2016	Canada	Dairy products	Milk	Dairy		Bovine milk	Author defined	Bovine, milk, regular fat (3.5% fat)	No	No	2			3.1									Both	Did not extract choline data; Buttermilk, creamer and cream data excluded from the study
PR5	Richard et al., 2016	Canada	Dairy products	Milk	Dairy		Bovine milk	Author defined	Bovine, milk, regular fat (3.5% fat)	No	No	2			2.9									Both	Did not extract choline data; Buttermilk, creamer and cream data excluded from the study
PR5	Richard et al., 2016	Canada	Dairy products	Milk	Dairy		Bovine milk	Author defined	Bovine, milk, reduced fat (1% fat)	No	No	2			1.1									Both	Did not extract choline data; Buttermilk, creamer and cream data excluded from the study
PR5	Richard et al., 2016	Canada	Dairy products	Milk	Dairy		Bovine milk	Author defined	Bovine, milk, reduced fat (1% fat)	No	No	2			0.4									Both	Did not extract choline data; Buttermilk, creamer and cream data excluded from the study
PR5	Richard et al., 2016	Canada	Dairy products	Milk	Dairy		Bovine milk	Author defined	Bovine, milk, skim (0.15% fat)	No	No	2			0.2									Both	Did not extract choline data; Buttermilk, creamer and cream data excluded from the study
PR5	Richard et al., 2016	Canada	Dairy products	Milk	Dairy		Bovine milk	Author defined	Bovine, milk, skim (0.15% fat)	No	No	2			0.1									Both	Did not extract choline data; Buttermilk, creamer and cream data excluded from the study
PR5	Richard et al., 2016	Canada	Dairy products	Milk	Dairy		Goats milk	Author defined	Goat, milk	No	No	2			3.5									Both	Did not extract choline data; Buttermilk, creamer and cream data excluded from the study
PR5	Richard et al., 2016	Canada	Dairy products	Milk	Dairy		Goats milk	Author defined	Goat, milk	No	No	2			3.1									Both	Did not extract choline data; Buttermilk, creamer and cream data excluded from the study
PR5	Richard et al., 2016	Canada	Dairy products	Milk	Dairy		Bovine milk	Author defined	Bovine, milk, lactose free, skim (0.15% fat)	No	No	2			0.4									Both	Did not extract choline data; Buttermilk, creamer and cream data excluded from the study
PR5	Richard et al., 2016	Canada	PB Dairy Alternatives	Milk	Legumes	Soy			Soy, beverage	No	No	2			0.6									Both	Did not extract choline data; Buttermilk, creamer and cream data excluded from the study
PR5	Richard et al., 2016	Canada	PB Dairy Alternatives	Milk	Legumes	Soy			Soy, beverage	No	No	2			1.1									Both	Did not extract choline data; Buttermilk, creamer and cream data excluded from the study
PR5	Richard et al., 2016	Canada	PB Dairy Alternatives	Milk	Nuts & Seeds	Almond			Almond, beverage	No	No	2			2.1									Both	Did not extract choline data; Buttermilk, creamer and cream data excluded from the study
PR6	Cole et al., 2022	United States	PB Meat Alternatives	Burger	Unknown	Soy, TVP, Pea & wheat		Author defined	Plant-based, burger	No	No	28	193.6	19.83	8.72	2.14	4.66	0.76				453.46		Research institutions	Vit & minerals converted from percent daily value, so not extracted
PR6	Cole et al., 2022	United States	PB Meat Alternatives	Burger	Unknown	Soy, TVP, wheat, millet, quinoa, mushroom, beans, rice		Author defined	Plant-based, burger	No	No	89	168.81	10	6.48	1.17	4.58	1.99				420.15		Research institutions	Vit & minerals converted from percent daily value, so not extracted
PR6	Cole et al., 2022	United States	Meat & Poultry Products	Burger	Meat & Poultry		Beef		Beef, burger	No	No	41	257.55	17.34	20.4	8.26	0.11	0.15				141.43		Research institutions	Vit & minerals converted from percent daily value, so not extracted
PR7	Martinez-Padilla et al., 2020	Denmark	PB Dairy Alternatives	Milk	Nuts & Seeds	Almond		Author defined	Almond, beverage	No	No	1	32	1	2.1	0.4								Research institutions	No external funding
PR7	Martinez-Padilla et al., 2020	Denmark	PB Dairy Alternatives	Milk	Coconut	Coconut		Author defined	Coconut, beverage	No	No	1	26	0.1	0.9	0.9								Research institutions	No external funding
PR7	Martinez-Padilla et al., 2020	Denmark	PB Dairy Alternatives	Milk	Cereals & Grains	Oat		Author defined	Oat, beverage	No	No	1	36	1	0.5	0.1								Research institutions	No external funding
PR7	Martinez-Padilla et al., 2020	Denmark	PB Dairy Alternatives	Milk	Nuts & Seeds	Hazelnut		Author defined	Hazelnut, beverage	No	No	1	29	0.4	1.6	0.2								Research institutions	No external funding
PR7	Martinez-Padilla et al., 2020	Denmark	PB Dairy Alternatives	Milk	Nuts & Seeds	Hemp		Author defined	Hemp, beverage	No	No	1	40	1	2.9	0.3								Research institutions	No external funding
PR7	Martinez-Padilla et al., 2020	Denmark	PB Dairy Alternatives	Milk	Cereals & Grains	Quinoa		Author defined	Quinoa, beverage	No	No	1	29	0.5	1.2	0.1								Research institutions	No external funding
PR7	Martinez-Padilla et al., 2020	Denmark	PB Dairy Alternatives	Milk	Cereals & Grains	Rice		Author defined	Rice, beverage	No	No	1	54	0.1	1.1	0.2								Research institutions	No external funding
PR7	Martinez-Padilla et al., 2020	Denmark	PB Dairy Alternatives	Milk	Legumes	Soy		Author defined	Soy, beverage	No	No	1	35	3.7	2.1	0.4								Research institutions	No external funding
PR7	Martinez-Padilla et al., 2020	Denmark	Dairy products	Milk	Dairy		Bovine milk		Bovine, milk	No	No	1	63	3.4	3.5	2.2								Research institutions	No external funding
PR8	Collard & McCormick, 2020	United States	Dairy products	Milk	Dairy		Bovine milk		Bovine, milk	No	No	Not mentioned	62.9861	3.25	3.35			5.2	116.67	0.03		44.39	0.51	Unknown	Data from USDA food composition table. Tranformed from 8oz to 100g
PR8	Collard & McCormick, 2020	United States	Dairy products	Milk	Dairy		Bovine milk		Bovine, milk, reduced fat (2%)	No	No	Not mentioned	51.5725	3.4	2.04			5.2	123.86	0.02		48.61	0.51	Unknown	Data from USDA food composition table. Tranformed from 8oz to 100g
PR8	Collard & McCormick, 2020	United States	Dairy products	Milk	Dairy		Bovine milk		Bovine, milk, low-fat (1%)	No	No	Not mentioned	43.118	3.47	1			5.37	128.93	0.03		45.23	0.51	Unknown	Data from USDA food composition table. Tranformed from 8oz to 100g
PR8	Collard & McCormick, 2020	United States	Dairy products	Milk	Dairy		Bovine milk		Bovine, milk, skim	No	No	Not mentioned	35.0862	3.47	0.08			5.24	125.97	0.03		43.12	0.51	Unknown	Data from USDA food composition table. Tranformed from 8oz to 100g
PR8	Collard & McCormick, 2020	United States	Dairy products	Milk	Dairy		Goats milk		Goats, milk	No	No	Not mentioned	71.0179	3.67	4.27			4.61	138.23	0.05		51.57	0.51	Unknown	Data from USDA food composition table. Tranformed from 8oz to 100g
PR8	Collard & McCormick, 2020	United States	PB Dairy Alternatives	Milk	Legumes	Soy		Author defined	Soy, beverage	No	No	Not mentioned	44.3862	2.68	1.52			3.77	126.82	0.43		48.61	0.51	Unknown	Data from USDA food composition table. Tranformed from 8oz to 100g
PR8	Collard & McCormick, 2020	United States	PB Dairy Alternatives	Milk	Nuts & Seeds	Almond		Author defined	Almond, beverage, unsweetened	No	No	Not mentioned	15.6409	0.61	1.13			0	203.33	0.36		73.13	0.51	Unknown	Data from USDA food composition table. Tranformed from 8oz to 100g
PR8	Collard & McCormick, 2020	United States	PB Dairy Alternatives	Milk	Nuts & Seeds	Almond		Author defined	Almond, beverage, sweetened	Yes	No	Not mentioned	39.3135	0.43	1.07			6.43	194.03	0.31		65.1	0.51	Unknown	Data from USDA food composition table. Tranformed from 8oz to 100g
PR8	Collard & McCormick, 2020	United States	PB Dairy Alternatives	Milk	Cereals & Grains	Oat		Author defined	Oat, beverage	No	No	Not mentioned	50.7271	1.27	2.11			2.96	147.95	0.13		42.27	0.51	Unknown	Oatmilk data from label. Tranformed from 8oz to 100g
PR8	Collard & McCormick, 2020	United States	PB Dairy Alternatives	Milk	Cereals & Grains	Oat		Author defined	Oat, beverage, low fat	No	No	Not mentioned	38.0453	1.27	0.42			2.96	147.95	0.15		42.27	0.51	Unknown	Oatmilk data from label. Tranformed from 8oz to 100g
PR9	Zhang et al., 2020	Australia	PB Dairy Alternatives	Milk	Nuts & Seeds	Almond, Cashew, Macadamia, Hazelnut, Hemp		Author defined	Tree nuts & seeds, beverage	No	No	48			1.9	0.2	0				0	44	0	Research institutions	Extracted median values; No external funding but was supported by the Grains and Legumes Nutrition Council
PR9	Zhang et al., 2020	Australia	PB Dairy Alternatives	Milk	Legumes	Soy, pea		Author defined	Legumes, beverage	No	No	27			2.8	0.3	0				0	57	0	Research institutions	Extracted median values; No external funding but was supported by the Grains and Legumes Nutrition Council
PR9	Zhang et al., 2020	Australia	PB Dairy Alternatives	Milk	Coconut	Coconut Milk/Cream		Author defined	Coconut, beverage	No	No	10			2.2	2.1	0				0.15	44.5	0	Research institutions	Extracted median values; No external funding but was supported by the Grains and Legumes Nutrition Council
PR9	Zhang et al., 2020	Australia	PB Dairy Alternatives	Milk	Cereals & Grains	Rice, Oat, Quinoa		Author defined	Grains, beverage	No	No	19			1.2	0.17	0				5.2	58	0	Research institutions	Extracted median values; No external funding but was supported by the Grains and Legumes Nutrition Council
PR9	Zhang et al., 2020	Australia	PB Dairy Alternatives	Milk	Nuts & Seeds	Almond, Hazelnut, Coconut Cream, Oat, Cashew, Faba, Pea, Rice, Chia		Author defined	Mixed, beverage	No	No	11			2.9	0.5	0				0	46	0.4	Research institutions	Extracted median values; No external funding but was supported by the Grains and Legumes Nutrition Council
PR9	Zhang et al., 2020	Australia	Dairy products	Milk	Dairy		Bovine milk		Bovine, milk	No	No				1.4	0.85	0				24.9	40.5	0.6	Research institutions	Extracted median values; No external funding but was supported by the Grains and Legumes Nutrition Council
PR10	Isidro, 2017	Spain	PB Dairy Alternatives	Milk	Legumes	Soy		UK Food Composition Table	Soy, beverage	No	No	1	39	3	1.8	0.3	0	2.8	160			32	0.38	Unknown	Salt converted to mg of sodium (with Sodium in mg x 2.5 /1000 = salt in g)
PR10	Isidro, 2017	Spain	PB Dairy Alternatives	Milk	Legumes	Soy		UK Food Composition Table	Soy, beverage	No	No	1	27	2.1	1.1	0.2	0.6	1.6	160			32	0.38	Unknown	Salt converted to mg of sodium (with Sodium in mg x 2.5 /1000 = salt in g)
PR10	Isidro, 2017	Spain	PB Dairy Alternatives	Milk	Legumes	Soy		UK Food Composition Table	Soy, chocolate flavoured, beverage	Yes	No	1	61	3.1	1.7	0.4	0.9	7.5	120			56	0.38	Unknown	Salt converted to mg of sodium (with Sodium in mg x 2.5 /1000 = salt in g)
PR10	Isidro, 2017	Spain	PB Dairy Alternatives	Milk	Legumes	Soy		UK Food Composition Table	Soy, vanilla flavoured, beverage	Yes	No	1	54	3	1.7	0.3	0.5	6.4	120			56	0.38	Unknown	Salt converted to mg of sodium (with Sodium in mg x 2.5 /1000 = salt in g)
PR10	Isidro, 2017	Spain	PB Dairy Alternatives	Milk	Legumes	Soy		UK Food Composition Table	Soy, beverage	No	No	1	42	3.5	1.9	0.3	0.5	2.4	120			28	0.38	Unknown	Salt converted to mg of sodium (with Sodium in mg x 2.5 /1000 = salt in g)
PR10	Isidro, 2017	Spain	PB Dairy Alternatives	Milk	Legumes	Soy		UK Food Composition Table	Soy, beverage	No	No	1	42	3.8	2.2	0.3	0.5	0.7				12	0.38	Unknown	Salt converted to mg of sodium (with Sodium in mg x 2.5 /1000 = salt in g)
PR10	Isidro, 2017	Spain	PB Dairy Alternatives	Milk	Legumes	Soy		UK Food Composition Table	Soy, beverage	No	No	1	45	3.7	1.9	0.4		2.1	125			40		Unknown	Salt converted to mg of sodium (with Sodium in mg x 2.5 /1000 = salt in g)
PR10	Isidro, 2017	Spain	PB Dairy Alternatives	Milk	Legumes	Soy		UK Food Composition Table	Soy, hazelnut flavoured, beverage	Yes	No	1	47	3.5	1.8	0.3		4	125			48		Unknown	Salt converted to mg of sodium (with Sodium in mg x 2.5 /1000 = salt in g)
PR10	Isidro, 2017	Spain	PB Dairy Alternatives	Milk	Legumes	Soy		UK Food Composition Table	Soy, beverage	No	No	1	52	3.8	2	0.4	0.5	3	120			32	0.4	Unknown	Salt converted to mg of sodium (with Sodium in mg x 2.5 /1000 = salt in g)
PR10	Isidro, 2017	Spain	PB Dairy Alternatives	Milk	Legumes	Soy		UK Food Composition Table	Soy, beverage	No	No	1	43	3.1	1.7	0.3	0.1	3	120			40		Unknown	Salt converted to mg of sodium (with Sodium in mg x 2.5 /1000 = salt in g)
PR10	Isidro, 2017	Spain	PB Dairy Alternatives	Milk	Legumes	Soy		UK Food Composition Table	Soy, beverage	No	No	1	32	2.1	1.1	0.2		2.9	120			40		Unknown	Salt converted to mg of sodium (with Sodium in mg x 2.5 /1000 = salt in g)
PR10	Isidro, 2017	Spain	PB Dairy Alternatives	Milk	Legumes	Soy		UK Food Composition Table	Soy, chocolate flavoured, beverage	Yes	No	1	70	3.3	1.8	0.4		9.4	120			40		Unknown	Salt converted to mg of sodium (with Sodium in mg x 2.5 /1000 = salt in g)
PR10	Isidro, 2017	Spain	PB Dairy Alternatives	Milk	Legumes	Soy		UK Food Composition Table	Soy, vanilla flavoured, beverage	Yes	No	1	62	3.3	1.8	0.3		7.6	120			40		Unknown	Salt converted to mg of sodium (with Sodium in mg x 2.5 /1000 = salt in g)
PR10	Isidro, 2017	Spain	PB Dairy Alternatives	Milk	Legumes	Soy		UK Food Composition Table	Soy, beverage	No	No	1	32	3.1	1.7	0.3	0.2	0.7				24	0.4	Unknown	Salt converted to mg of sodium (with Sodium in mg x 2.5 /1000 = salt in g)
PR10	Isidro, 2017	Spain	PB Dairy Alternatives	Milk	Legumes	Soy		UK Food Composition Table	Soy, beverage	No	No	1	43	3.1	1.7	0.3	0.3	3				40		Unknown	Salt converted to mg of sodium (with Sodium in mg x 2.5 /1000 = salt in g)
PR10	Isidro, 2017	Spain	PB Dairy Alternatives	Milk	Legumes	Soy		UK Food Composition Table	Soy, cappuccino flavoured, beverage	Yes	No	1	54	3.1	1.7	0.3	0.9	5.8	120			40		Unknown	Salt converted to mg of sodium (with Sodium in mg x 2.5 /1000 = salt in g)
PR10	Isidro, 2017	Spain	PB Dairy Alternatives	Milk	Legumes	Soy		UK Food Composition Table	Soy, chocolate flavoured, beverage	Yes	No	1	81	3.8	1.9	0.3	0.6	11				40		Unknown	Salt converted to mg of sodium (with Sodium in mg x 2.5 /1000 = salt in g)
PR10	Isidro, 2017	Spain	PB Dairy Alternatives	Milk	Legumes	Soy		UK Food Composition Table	Soy, vanilla flavoured, beverage	Yes	No	1	65	3.3	1.7	0.3	0.5	7.7	120			52		Unknown	Salt converted to mg of sodium (with Sodium in mg x 2.5 /1000 = salt in g)
PR10	Isidro, 2017	Spain	PB Dairy Alternatives	Milk	Legumes	Soy		UK Food Composition Table	Soy, beverage	No	No	1	43	3.1	1.7	0.3		3	120			40	0.38	Unknown	Salt converted to mg of sodium (with Sodium in mg x 2.5 /1000 = salt in g)
PR10	Isidro, 2017	Spain	PB Dairy Alternatives	Milk	Legumes	Soy		UK Food Composition Table	Soy, beverage	No	No	1	32	2.1	1.2	0.2		2.8	120			52		Unknown	Salt converted to mg of sodium (with Sodium in mg x 2.5 /1000 = salt in g)
PR10	Isidro, 2017	Spain	PB Dairy Alternatives	Milk	Legumes	Soy		UK Food Composition Table	Soy, beverage	No	No	1	48	3.2	1.9	0.3	0.3	4	120			4		Unknown	Salt converted to mg of sodium (with Sodium in mg x 2.5 /1000 = salt in g)
PR10	Isidro, 2017	Spain	PB Dairy Alternatives	Milk	Legumes	Soy		UK Food Composition Table	Soy, beverage	No	No	1	28	2.1	1.1	0.2	0.6	1.8	160			60	0.38	Unknown	Salt converted to mg of sodium (with Sodium in mg x 2.5 /1000 = salt in g)
PR10	Isidro, 2017	Spain	PB Dairy Alternatives	Milk	Legumes	Soy		UK Food Composition Table	Soy, beverage	No	No	1	33	2.1	1.2	0.2	0.2	2.9	120			40		Unknown	Salt converted to mg of sodium (with Sodium in mg x 2.5 /1000 = salt in g)
PR10	Isidro, 2017	Spain	PB Dairy Alternatives	Milk	Legumes	Soy		UK Food Composition Table	Soy, beverage	No	No	1	32	3.1	1.7	0.3	0.2	2.9				24		Unknown	Salt converted to mg of sodium (with Sodium in mg x 2.5 /1000 = salt in g)
PR10	Isidro, 2017	Spain	PB Dairy Alternatives	Milk	Legumes	Soy		UK Food Composition Table	Soy, beverage	No	No	1	36	3.6	2.1	0.4	1	0.1				16		Unknown	Salt converted to mg of sodium (with Sodium in mg x 2.5 /1000 = salt in g)
PR10	Isidro, 2017	Spain	PB Dairy Alternatives	Milk	Legumes	Soy		UK Food Composition Table	Soy, beverage	No	No	1	30	3.1	1.7	0.3	0.5	0.6				40		Unknown	Salt converted to mg of sodium (with Sodium in mg x 2.5 /1000 = salt in g)
PR10	Isidro, 2017	Spain	PB Dairy Alternatives	Milk	Legumes	Soy		UK Food Composition Table	Soy, beverage	No	No	1	44	3.4	2	0.3	0.5	2.8	120			60		Unknown	Salt converted to mg of sodium (with Sodium in mg x 2.5 /1000 = salt in g)
PR10	Isidro, 2017	Spain	PB Dairy Alternatives	Milk	Legumes	Soy		UK Food Composition Table	Soy, coffee flavoured, beverage	Yes	No	1	72	3	1.7	0.3	0.5	9.5	120			76	0.37	Unknown	Salt converted to mg of sodium (with Sodium in mg x 2.5 /1000 = salt in g)
PR10	Isidro, 2017	Spain	PB Dairy Alternatives	Milk	Legumes	Soy		UK Food Composition Table	Soy, chocolate flavoured, beverage	Yes	No	1	69	3.4	2	0.3	0.8	9	120			60	0.37	Unknown	Salt converted to mg of sodium (with Sodium in mg x 2.5 /1000 = salt in g)
PR10	Isidro, 2017	Spain	PB Dairy Alternatives	Milk	Legumes	Soy		UK Food Composition Table	Soy, vanilla flavoured, beverage	Yes	No	1	65	3	1.7	0.3	0.5	9.5	120			24	0.37	Unknown	Salt converted to mg of sodium (with Sodium in mg x 2.5 /1000 = salt in g)
PR10	Isidro, 2017	Spain	PB Dairy Alternatives	Milk	Legumes	Soy		UK Food Composition Table	Soy, beverage	No	No	1	40	3.4	1.7	0.3	0.6	2.8	120			40		Unknown	Salt converted to mg of sodium (with Sodium in mg x 2.5 /1000 = salt in g)
PR10	Isidro, 2017	Spain	PB Dairy Alternatives	Milk	Legumes	Soy		UK Food Composition Table	Soy, beverage	No	No	1	43	3.1	1.7	0.3	0.3	3	120			40		Unknown	Salt converted to mg of sodium (with Sodium in mg x 2.5 /1000 = salt in g)
PR10	Isidro, 2017	Spain	PB Dairy Alternatives	Milk	Legumes	Soy		UK Food Composition Table	Soy, beverage	No	No	1	45	3.6	2.9	0.5		0.8				40		Unknown	Salt converted to mg of sodium (with Sodium in mg x 2.5 /1000 = salt in g)
PR10	Isidro, 2017	Spain	PB Dairy Alternatives	Milk	Legumes	Soy		UK Food Composition Table	Soy, cinnamon & lemon flavoured, beverage	Yes	No	1	61	3.4	1.9	0.3	1.2	6.8				20		Unknown	Salt converted to mg of sodium (with Sodium in mg x 2.5 /1000 = salt in g)
PR10	Isidro, 2017	Spain	PB Dairy Alternatives	Milk	Legumes	Soy		UK Food Composition Table	Soy, beverage	No	No	1	49	3.4	2.9	0.4		3	120			88		Unknown	Salt converted to mg of sodium (with Sodium in mg x 2.5 /1000 = salt in g)
PR10	Isidro, 2017	Spain	PB Dairy Alternatives	Milk	Legumes	Soy		UK Food Composition Table	Soy, beverage	No	No	1	45	3.7	2.2	0.4	0.6	2.5	140			60		Unknown	Salt converted to mg of sodium (with Sodium in mg x 2.5 /1000 = salt in g)
PR10	Isidro, 2017	Spain	PB Dairy Alternatives	Milk	Legumes	Soy		UK Food Composition Table	Soy, beverage	No	No	1	45	3.7	2.1	0.4	0.6	2.4	120			60		Unknown	Salt converted to mg of sodium (with Sodium in mg x 2.5 /1000 = salt in g)
PR10	Isidro, 2017	Spain	PB Dairy Alternatives	Milk	Legumes	Soy		UK Food Composition Table	Soy, beverage	No	No	1	35	3.7	2.1	0.4	0.6	0.1				16		Unknown	Salt converted to mg of sodium (with Sodium in mg x 2.5 /1000 = salt in g)
PR10	Isidro, 2017	Spain	PB Dairy Alternatives	Milk	Legumes	Soy		UK Food Composition Table	Soy, chocolate flavoured, beverage	Yes	No	1	67	3.4	2.2	0.6	1.1	7.9				56		Unknown	Salt converted to mg of sodium (with Sodium in mg x 2.5 /1000 = salt in g)
PR10	Isidro, 2017	Spain	PB Dairy Alternatives	Milk	Legumes	Soy		UK Food Composition Table	Soy, beverage	No	No	1	50	2.4	2	0.3	0.3	2.7	120			80		Unknown	Salt converted to mg of sodium (with Sodium in mg x 2.5 /1000 = salt in g)
PR10	Isidro, 2017	Spain	PB Dairy Alternatives	Milk	Legumes	Soy		UK Food Composition Table	Soy, beverage	No	No	1	36	2.4	1.4	0.2	0.2	1.8	120			72		Unknown	Salt converted to mg of sodium (with Sodium in mg x 2.5 /1000 = salt in g)
PR10	Isidro, 2017	Spain	PB Dairy Alternatives	Milk	Legumes	Soy		UK Food Composition Table	Soy, beverage	No	No	1	53	3	2.2	0.3	0.9	2.6	120			0.8	0.38	Unknown	Salt converted to mg of sodium (with Sodium in mg x 2.5 /1000 = salt in g)
PR10	Isidro, 2017	Spain	PB Dairy Alternatives	Milk	Legumes	Soy		UK Food Composition Table	Soy, beverage	No	No	1	37	3.8	2.1	0.3	0.5	0.45				32		Unknown	Salt converted to mg of sodium (with Sodium in mg x 2.5 /1000 = salt in g)
PR10	Isidro, 2017	Spain	PB Dairy Alternatives	Milk	Legumes	Soy		UK Food Composition Table	Soy, beverage	No	No	1	45	3.7	2.1	0.4	0.5	2.5	120			40		Unknown	Salt converted to mg of sodium (with Sodium in mg x 2.5 /1000 = salt in g)
PR10	Isidro, 2017	Spain	PB Dairy Alternatives	Milk	Legumes	Soy		UK Food Composition Table	Soy, beverage	No	No	1	43	3.6	2	0.3		2.3	144			40		Unknown	Salt converted to mg of sodium (with Sodium in mg x 2.5 /1000 = salt in g)
PR10	Isidro, 2017	Spain	PB Dairy Alternatives	Milk	Legumes	Soy		UK Food Composition Table	Soy, chocolate flavoured, beverage	Yes	No	1	71	3.4	2	0.4		9	120			60		Unknown	Salt converted to mg of sodium (with Sodium in mg x 2.5 /1000 = salt in g)
PR10	Isidro, 2017	Spain	PB Dairy Alternatives	Milk	Legumes	Soy		UK Food Composition Table	Soy, vanilla flavoured, beverage	Yes	No	1	49	3.4	2	0.3		4.2	120			68		Unknown	Salt converted to mg of sodium (with Sodium in mg x 2.5 /1000 = salt in g)
PR10	Isidro, 2017	Spain	PB Dairy Alternatives	Milk	Legumes	Soy		UK Food Composition Table	Soy, beverage	No	No	1	34	3.4	0.9	0.1	0.8	1.5	120			80		Unknown	Salt converted to mg of sodium (with Sodium in mg x 2.5 /1000 = salt in g)
PR10	Isidro, 2017	Spain	PB Dairy Alternatives	Milk	Legumes	Soy		UK Food Composition Table	Soy, beverage	No	No	1	49	3.6	2	0.3	0.3	3.2	120			40		Unknown	Salt converted to mg of sodium (with Sodium in mg x 2.5 /1000 = salt in g)
PR10	Isidro, 2017	Spain	PB Dairy Alternatives	Milk	Legumes	Soy		UK Food Composition Table	Soy, beverage	No	No	1	41	3.1	1.7	0.3	0.7	2.6	120			40		Unknown	Salt converted to mg of sodium (with Sodium in mg x 2.5 /1000 = salt in g)
PR10	Isidro, 2017	Spain	PB Dairy Alternatives	Milk	Legumes	Soy		UK Food Composition Table	Soy, chocolate flavoured, beverage	Yes	No	1	53	3	1.6	0.3	1.1	5.8	120			40		Unknown	Salt converted to mg of sodium (with Sodium in mg x 2.5 /1000 = salt in g)
PR10	Isidro, 2017	Spain	PB Dairy Alternatives	Milk	Legumes	Soy		UK Food Composition Table	Soy, beverage	No	No	1	27	2.2	1.1	0.2	0.5	1.7	120			36		Unknown	Salt converted to mg of sodium (with Sodium in mg x 2.5 /1000 = salt in g)
PR10	Isidro, 2017	Spain	PB Dairy Alternatives	Milk	Legumes	Soy		UK Food Composition Table	Soy, vanilla flavoured, beverage	Yes	No	1	37	3	1.6	0.3	0.7	2	120			32		Unknown	Salt converted to mg of sodium (with Sodium in mg x 2.5 /1000 = salt in g)
PR10	Isidro, 2017	Spain	PB Dairy Alternatives	Milk	Legumes	Soy		UK Food Composition Table	Soy, beverage	No	No	1	38	3	1	0.2	0.3	1.9	120			20		Unknown	Salt converted to mg of sodium (with Sodium in mg x 2.5 /1000 = salt in g)
PR10	Isidro, 2017	Spain	PB Dairy Alternatives	Milk	Cereals & Grains	Rice		UK Food Composition Table	Rice, beverage	No	No	1	49	0.1	1	0.1	0	6.7	120			32	0.38	Unknown	Salt converted to mg of sodium (with Sodium in mg x 2.5 /1000 = salt in g)
PR10	Isidro, 2017	Spain	PB Dairy Alternatives	Milk	Cereals & Grains	Rice		UK Food Composition Table	Rice, beverage	No	No	1	62	0.6	0.8	0.1	0.5	5.3				24		Unknown	Salt converted to mg of sodium (with Sodium in mg x 2.5 /1000 = salt in g)
PR10	Isidro, 2017	Spain	PB Dairy Alternatives	Milk	Cereals & Grains	Rice		UK Food Composition Table	Rice, beverage	No	No	1	63	0.4	1	0.1	0.1	7.1				40		Unknown	Salt converted to mg of sodium (with Sodium in mg x 2.5 /1000 = salt in g)
PR10	Isidro, 2017	Spain	PB Dairy Alternatives	Milk	Cereals & Grains	Rice		UK Food Composition Table	Rice, beverage	No	No	1	43	0.5	1	0.2		4				36		Unknown	Salt converted to mg of sodium (with Sodium in mg x 2.5 /1000 = salt in g)
PR10	Isidro, 2017	Spain	PB Dairy Alternatives	Milk	Cereals & Grains	Rice		UK Food Composition Table	Rice, beverage	No	No	1	55	0.5	1	0.2	0	5	120			40		Unknown	Salt converted to mg of sodium (with Sodium in mg x 2.5 /1000 = salt in g)
PR10	Isidro, 2017	Spain	PB Dairy Alternatives	Milk	Cereals & Grains	Rice		UK Food Composition Table	Rice, vanilla flavoured, beverage	Yes	No	1	60	0.5	0.9	0.1	0	6.4				32		Unknown	Salt converted to mg of sodium (with Sodium in mg x 2.5 /1000 = salt in g)
PR10	Isidro, 2017	Spain	PB Dairy Alternatives	Milk	Cereals & Grains	Rice		UK Food Composition Table	Rice, beverage	No	No	1	54	0.4	1	0.1		6	120			40		Unknown	Salt converted to mg of sodium (with Sodium in mg x 2.5 /1000 = salt in g)
PR10	Isidro, 2017	Spain	PB Dairy Alternatives	Milk	Cereals & Grains	Rice		UK Food Composition Table	Rice, beverage	No	No	1	63	0.2	1	0.1	0.2	6.6				40		Unknown	Salt converted to mg of sodium (with Sodium in mg x 2.5 /1000 = salt in g)
PR10	Isidro, 2017	Spain	PB Dairy Alternatives	Milk	Cereals & Grains	Rice		UK Food Composition Table	Rice, beverage	No	No	1	57	0.2	0.8	0.1	0.3	2.8				40		Unknown	Salt converted to mg of sodium (with Sodium in mg x 2.5 /1000 = salt in g)
PR10	Isidro, 2017	Spain	PB Dairy Alternatives	Milk	Cereals & Grains	Rice		UK Food Composition Table	Rice, beverage	No	No	1	52	0.1	0.9	0.1	0.1	7.9				40		Unknown	Salt converted to mg of sodium (with Sodium in mg x 2.5 /1000 = salt in g)
PR10	Isidro, 2017	Spain	PB Dairy Alternatives	Milk	Cereals & Grains	Rice		UK Food Composition Table	Rice, beverage	No	No	1	47	0.1	0.9	0.1		6.5	120			24		Unknown	Salt converted to mg of sodium (with Sodium in mg x 2.5 /1000 = salt in g)
PR10	Isidro, 2017	Spain	PB Dairy Alternatives	Milk	Cereals & Grains	Rice		UK Food Composition Table	Rice, beverage	No	No	1	55	0.3	1	0.1	0.2	8				28		Unknown	Salt converted to mg of sodium (with Sodium in mg x 2.5 /1000 = salt in g)
PR10	Isidro, 2017	Spain	PB Dairy Alternatives	Milk	Cereals & Grains	Rice		UK Food Composition Table	Rice, vanilla flavoured, beverage	Yes	No	1	55	0.4	1.1	0.1	0.7	7				40		Unknown	Salt converted to mg of sodium (with Sodium in mg x 2.5 /1000 = salt in g)
PR10	Isidro, 2017	Spain	PB Dairy Alternatives	Milk	Cereals & Grains	Rice		UK Food Composition Table	Rice, beverage	No	No	1	47	0.1	1	0.1	0.1	4				12		Unknown	Salt converted to mg of sodium (with Sodium in mg x 2.5 /1000 = salt in g)
PR10	Isidro, 2017	Spain	PB Dairy Alternatives	Milk	Cereals & Grains	Rice		UK Food Composition Table	Rice, beverage	No	No	1	63	0.2	1	0.1	0.2	6.6	120			48		Unknown	Salt converted to mg of sodium (with Sodium in mg x 2.5 /1000 = salt in g)
PR10	Isidro, 2017	Spain	PB Dairy Alternatives	Milk	Cereals & Grains	Rice		UK Food Composition Table	Rice, beverage	No	No	1	50	0.8	1	0.1	0.12	4.3				100		Unknown	Salt converted to mg of sodium (with Sodium in mg x 2.5 /1000 = salt in g)
PR10	Isidro, 2017	Spain	PB Dairy Alternatives	Milk	Cereals & Grains	Rice		UK Food Composition Table	Rice, beverage	No	No	1	61	0.2	0.9	0.2		8.5				40		Unknown	Salt converted to mg of sodium (with Sodium in mg x 2.5 /1000 = salt in g)
PR10	Isidro, 2017	Spain	PB Dairy Alternatives	Milk	Cereals & Grains	Rice		UK Food Composition Table	Rice, chocolate flavoured, beverage	Yes	No	1	68	0.5	0.8	0.3		10.4				40		Unknown	Salt converted to mg of sodium (with Sodium in mg x 2.5 /1000 = salt in g)
PR10	Isidro, 2017	Spain	PB Dairy Alternatives	Milk	Cereals & Grains	Rice		UK Food Composition Table	Rice, beverage	No	No	1	61	0.2	0.9	0.2		8.5	120			40		Unknown	Salt converted to mg of sodium (with Sodium in mg x 2.5 /1000 = salt in g)
PR10	Isidro, 2017	Spain	PB Dairy Alternatives	Milk	Cereals & Grains	Rice		UK Food Composition Table	Rice, beverage	No	No	1	67	0.7	0.8	0	0.12	11	120			36		Unknown	Salt converted to mg of sodium (with Sodium in mg x 2.5 /1000 = salt in g)
PR10	Isidro, 2017	Spain	PB Dairy Alternatives	Milk	Cereals & Grains	Rice		UK Food Composition Table	Rice, chocolate flavoured, beverage	Yes	No	1	55	0.5	0.8	0.1		4.6				48		Unknown	Salt converted to mg of sodium (with Sodium in mg x 2.5 /1000 = salt in g)
PR10	Isidro, 2017	Spain	PB Dairy Alternatives	Milk	Cereals & Grains	Rice		UK Food Composition Table	Rice, beverage	No	No	1	54	0.3	1	0.1	0.2	7.1				40		Unknown	Salt converted to mg of sodium (with Sodium in mg x 2.5 /1000 = salt in g)
PR10	Isidro, 2017	Spain	PB Dairy Alternatives	Milk	Cereals & Grains	Rice		UK Food Composition Table	Rice, beverage	No	No	1	55	0.7	1.1	0.1	0.4	7				40		Unknown	Salt converted to mg of sodium (with Sodium in mg x 2.5 /1000 = salt in g)
PR10	Isidro, 2017	Spain	PB Dairy Alternatives	Milk	Cereals & Grains	Rice		UK Food Composition Table	Rice, chocolate flavoured, beverage	Yes	No	1	67	0.7	2	0.7	1	8				40		Unknown	Salt converted to mg of sodium (with Sodium in mg x 2.5 /1000 = salt in g)
PR10	Isidro, 2017	Spain	PB Dairy Alternatives	Milk	Cereals & Grains	Rice		UK Food Composition Table	Rice, beverage	No	No	1	55	0.4	1.1	0.1	0.7	7	120			40		Unknown	Salt converted to mg of sodium (with Sodium in mg x 2.5 /1000 = salt in g)
PR10	Isidro, 2017	Spain	PB Dairy Alternatives	Milk	Cereals & Grains	Rice		UK Food Composition Table	Rice, beverage	No	No	1	49	0.2	1	0.1	0.06	7.1	60			24		Unknown	Salt converted to mg of sodium (with Sodium in mg x 2.5 /1000 = salt in g)
PR10	Isidro, 2017	Spain	PB Dairy Alternatives	Milk	Cereals & Grains	Rice		UK Food Composition Table	Rice, beverage	No	No	1	55	0.3	1	0.1	0.1	4.7				28		Unknown	Salt converted to mg of sodium (with Sodium in mg x 2.5 /1000 = salt in g)
PR10	Isidro, 2017	Spain	PB Dairy Alternatives	Milk	Nuts & Seeds	Almond		UK Food Composition Table	Almond, beverage	No	No	1	74	1.6	2.8	0.4	0.31	10.5	14			400	0.38	Unknown	Salt converted to mg of sodium (with Sodium in mg x 2.5 /1000 = salt in g). Vit B12 reported to be 88mcg/100ml but seems an error. Changed to 0.38mcg/100ml
PR10	Isidro, 2017	Spain	PB Dairy Alternatives	Milk	Nuts & Seeds	Almond		UK Food Composition Table	Almond, beverage	No	No	1	58	0.8	2.1	0.2	0.3	8				16		Unknown	Salt converted to mg of sodium (with Sodium in mg x 2.5 /1000 = salt in g)
PR10	Isidro, 2017	Spain	PB Dairy Alternatives	Milk	Nuts & Seeds	Almond		UK Food Composition Table	Almond, beverage	No	No	1	42	1	2.4	0.2	0.1	3				20		Unknown	Salt converted to mg of sodium (with Sodium in mg x 2.5 /1000 = salt in g)
PR10	Isidro, 2017	Spain	PB Dairy Alternatives	Milk	Nuts & Seeds	Almond		UK Food Composition Table	Almond, beverage	No	No	1	24	0.5	1.1	0.1		2.8	120			52		Unknown	Salt converted to mg of sodium (with Sodium in mg x 2.5 /1000 = salt in g)
PR10	Isidro, 2017	Spain	PB Dairy Alternatives	Milk	Nuts & Seeds	Almond		UK Food Composition Table	Almond, beverage	No	No	1	43	0.8	1.4	0.1	0.9	3.5	120			16	0.38	Unknown	Salt converted to mg of sodium (with Sodium in mg x 2.5 /1000 = salt in g)
PR10	Isidro, 2017	Spain	PB Dairy Alternatives	Milk	Nuts & Seeds	Almond		UK Food Composition Table	Almond, beverage	No	No	1	13	0.4	1.1	0.1	0.4	0.1	120			52	0.38	Unknown	Salt converted to mg of sodium (with Sodium in mg x 2.5 /1000 = salt in g)
PR10	Isidro, 2017	Spain	PB Dairy Alternatives	Milk	Nuts & Seeds	Almond		UK Food Composition Table	Almond, beverage	No	No	1	23	0.5	1.1	0.1		3	120			48		Unknown	Salt converted to mg of sodium (with Sodium in mg x 2.5 /1000 = salt in g)
PR10	Isidro, 2017	Spain	PB Dairy Alternatives	Milk	Nuts & Seeds	Almond		UK Food Composition Table	Almond, beverage	No	No	1	50	1.1	2.2	0.6	0.4	3.6				20		Unknown	Salt converted to mg of sodium (with Sodium in mg x 2.5 /1000 = salt in g)
PR10	Isidro, 2017	Spain	PB Dairy Alternatives	Milk	Nuts & Seeds	Almond		UK Food Composition Table	Almond, beverage	No	No	1	39	1.1	2.6	0.3	0.4	0.1				8		Unknown	Salt converted to mg of sodium (with Sodium in mg x 2.5 /1000 = salt in g)
PR10	Isidro, 2017	Spain	PB Dairy Alternatives	Milk	Nuts & Seeds	Almond		UK Food Composition Table	Almond, beverage	No	No	1	37	1	2.7	0.8		0.3				40		Unknown	Salt converted to mg of sodium (with Sodium in mg x 2.5 /1000 = salt in g)
PR10	Isidro, 2017	Spain	PB Dairy Alternatives	Milk	Nuts & Seeds	Almond		UK Food Composition Table	Almond, beverage	No	No	1	37	1	2.7	0.8		0.3	120			40		Unknown	Salt converted to mg of sodium (with Sodium in mg x 2.5 /1000 = salt in g)
PR10	Isidro, 2017	Spain	PB Dairy Alternatives	Milk	Nuts & Seeds	Almond		UK Food Composition Table	Almond, beverage	No	No	1	46	0.9	2.1	0.2	0.8	3.8	120			20		Unknown	Salt converted to mg of sodium (with Sodium in mg x 2.5 /1000 = salt in g)
PR10	Isidro, 2017	Spain	PB Dairy Alternatives	Milk	Nuts & Seeds	Almond		UK Food Composition Table	Almond, chocolate flavoured, beverage	Yes	No	1	46	0.5	2.1	0.6		4.9				40		Unknown	Salt converted to mg of sodium (with Sodium in mg x 2.5 /1000 = salt in g)
PR10	Isidro, 2017	Spain	PB Dairy Alternatives	Milk	Nuts & Seeds	Almond		UK Food Composition Table	Almond, vanilla flavoured, beverage	Yes	No	1	35	0.4	1.7	0.4		3.4				40		Unknown	Salt converted to mg of sodium (with Sodium in mg x 2.5 /1000 = salt in g)
PR10	Isidro, 2017	Spain	PB Dairy Alternatives	Milk	Nuts & Seeds	Almond		UK Food Composition Table	Almond, beverage	No	No	1	46	0.9	2.1	0.2	0.8	3.8				100		Unknown	Salt converted to mg of sodium (with Sodium in mg x 2.5 /1000 = salt in g)
PR10	Isidro, 2017	Spain	PB Dairy Alternatives	Milk	Nuts & Seeds	Almond		UK Food Composition Table	Almond, beverage	No	No	1	46	0.6	2.2	0.6	0.3	3.7	120			40		Unknown	Salt converted to mg of sodium (with Sodium in mg x 2.5 /1000 = salt in g)
PR10	Isidro, 2017	Spain	PB Dairy Alternatives	Milk	Nuts & Seeds	Almond		UK Food Composition Table	Almond, beverage	No	No	1	25	0.3	1.6	0.2	0.3	2	120			40		Unknown	Salt converted to mg of sodium (with Sodium in mg x 2.5 /1000 = salt in g)
PR10	Isidro, 2017	Spain	PB Dairy Alternatives	Milk	Nuts & Seeds	Almond		UK Food Composition Table	Almond, beverage	No	No	1	29	0.5	1.4	0.3	0.5	3.3	120			48	0.38	Unknown	Salt converted to mg of sodium (with Sodium in mg x 2.5 /1000 = salt in g)
PR10	Isidro, 2017	Spain	PB Dairy Alternatives	Milk	Nuts & Seeds	Almond		UK Food Composition Table	Almond, beverage	No	No	1	60	0.8	2.1	0.1	0.2	8.5				8		Unknown	Salt converted to mg of sodium (with Sodium in mg x 2.5 /1000 = salt in g)
PR10	Isidro, 2017	Spain	PB Dairy Alternatives	Milk	Nuts & Seeds	Almond		UK Food Composition Table	Almond, beverage	No	No	1	60	0.8	2.1	0.1	0.2	8.5				40		Unknown	Salt converted to mg of sodium (with Sodium in mg x 2.5 /1000 = salt in g)
PR10	Isidro, 2017	Spain	PB Dairy Alternatives	Milk	Nuts & Seeds	Almond		UK Food Composition Table	Almond, beverage	No	No	1	42	0.8	1.8	0.3	0.6	4.1				80		Unknown	Salt converted to mg of sodium (with Sodium in mg x 2.5 /1000 = salt in g)
PR10	Isidro, 2017	Spain	PB Dairy Alternatives	Milk	Nuts & Seeds	Almond		UK Food Composition Table	Almond, beverage	No	No	1	27	0.5	1.2	0.1	0.3	3.3	60			48		Unknown	Salt converted to mg of sodium (with Sodium in mg x 2.5 /1000 = salt in g)
PR10	Isidro, 2017	Spain	PB Dairy Alternatives	Milk	Cereals & Grains	Oat		UK Food Composition Table	Oat, beverage	No	No	1	46	1.2	0.8	0.1	0.8	6	120			4		Unknown	Salt converted to mg of sodium (with Sodium in mg x 2.5 /1000 = salt in g)
PR10	Isidro, 2017	Spain	PB Dairy Alternatives	Milk	Cereals & Grains	Oat		UK Food Composition Table	Oat, beverage	No	No	1	58	0.53	1.6	0.2	0.33	8.6	120			48		Unknown	Salt converted to mg of sodium (with Sodium in mg x 2.5 /1000 = salt in g)
PR10	Isidro, 2017	Spain	PB Dairy Alternatives	Milk	Cereals & Grains	Oat		UK Food Composition Table	Oat, chocolate flavoured, beverage	Yes	No	1	58	0.7	1.4	0.2	0.7	8.7				52		Unknown	Salt converted to mg of sodium (with Sodium in mg x 2.5 /1000 = salt in g)
PR10	Isidro, 2017	Spain	PB Dairy Alternatives	Milk	Cereals & Grains	Oat		UK Food Composition Table	Oat, beverage	No	No	1	46	1.2	0.9	0.2	0.8	5.5				20		Unknown	Salt converted to mg of sodium (with Sodium in mg x 2.5 /1000 = salt in g)
PR10	Isidro, 2017	Spain	PB Dairy Alternatives	Milk	Cereals & Grains	Oat		UK Food Composition Table	Oat, beverage	No	No	1	59	0.5	1.6	0.2	0.3	8.6				40		Unknown	Salt converted to mg of sodium (with Sodium in mg x 2.5 /1000 = salt in g)
PR10	Isidro, 2017	Spain	PB Dairy Alternatives	Milk	Cereals & Grains	Oat		UK Food Composition Table	Oat, beverage	No	No	1	39	0.99	0.95	0.1	0.86	4						Unknown	Salt converted to mg of sodium (with Sodium in mg x 2.5 /1000 = salt in g)
PR10	Isidro, 2017	Spain	PB Dairy Alternatives	Milk	Cereals & Grains	Oat		UK Food Composition Table	Oat, beverage	No	No	1	33	0.6	1.2	0.2	0.4	2.4	120			40		Unknown	Salt converted to mg of sodium (with Sodium in mg x 2.5 /1000 = salt in g)
PR10	Isidro, 2017	Spain	PB Dairy Alternatives	Milk	Cereals & Grains	Oat		UK Food Composition Table	Oat, beverage	No	No	1	43	1.3	0.9	0.2	0.6	5	120			40		Unknown	Salt converted to mg of sodium (with Sodium in mg x 2.5 /1000 = salt in g)
PR10	Isidro, 2017	Spain	PB Dairy Alternatives	Milk	Cereals & Grains	Oat		UK Food Composition Table	Oat, beverage	No	No	1	30	0.5	0.5	0	0.9	3.7	120			36		Unknown	Salt converted to mg of sodium (with Sodium in mg x 2.5 /1000 = salt in g)
PR10	Isidro, 2017	Spain	PB Dairy Alternatives	Milk	Cereals & Grains	Oat		UK Food Composition Table	Oat, beverage	No	No	1	44	0.7	1.1	0.2	0.5	4.5				40		Unknown	Salt converted to mg of sodium (with Sodium in mg x 2.5 /1000 = salt in g)
PR10	Isidro, 2017	Spain	PB Dairy Alternatives	Milk	Cereals & Grains	Oat		UK Food Composition Table	Oat, beverage	No	No	1	42	0.7	0.8	0.1	0.7	4.5				36		Unknown	Salt converted to mg of sodium (with Sodium in mg x 2.5 /1000 = salt in g)
PR10	Isidro, 2017	Spain	PB Dairy Alternatives	Milk	Cereals & Grains	Oat		UK Food Composition Table	Oat, beverage	No	No	1	46	1.4	0.8	0.1	0.2	6.3	120			28		Unknown	Salt converted to mg of sodium (with Sodium in mg x 2.5 /1000 = salt in g)
PR10	Isidro, 2017	Spain	PB Dairy Alternatives	Milk	Cereals & Grains	Oat		UK Food Composition Table	Oat, beverage	No	No	1	38	0.8	0.7	0.1	0.4	3.5				16		Unknown	Salt converted to mg of sodium (with Sodium in mg x 2.5 /1000 = salt in g)
PR10	Isidro, 2017	Spain	PB Dairy Alternatives	Milk	Cereals & Grains	Oat		UK Food Composition Table	Oat, beverage	No	No	1	45	0.7	1.5	0.2	0.4	3.5	120			40		Unknown	Salt converted to mg of sodium (with Sodium in mg x 2.5 /1000 = salt in g)
PR10	Isidro, 2017	Spain	PB Dairy Alternatives	Milk	Cereals & Grains	Oat		UK Food Composition Table	Oat, beverage	No	No	1	60	0.9	1.8	0.3	1.3	7.1	120			12		Unknown	Salt converted to mg of sodium (with Sodium in mg x 2.5 /1000 = salt in g)
PR10	Isidro, 2017	Spain	PB Dairy Alternatives	Milk	Cereals & Grains	Oat		UK Food Composition Table	Oat, beverage	No	No	1	51	0.6	1.3	0.2	1	4.5	120			16		Unknown	Salt converted to mg of sodium (with Sodium in mg x 2.5 /1000 = salt in g)
PR10	Isidro, 2017	Spain	PB Dairy Alternatives	Milk	Cereals & Grains	Oat		UK Food Composition Table	Oat, beverage	No	No	1	50	1	1.5	0.2	0.8	4.1	120			44		Unknown	Salt converted to mg of sodium (with Sodium in mg x 2.5 /1000 = salt in g)
PR10	Isidro, 2017	Spain	PB Dairy Alternatives	Milk	Cereals & Grains	Oat		UK Food Composition Table	Oat, beverage	No	No	1	55	1	0.5	0.1	0.8	8.5				0		Unknown	Salt converted to mg of sodium (with Sodium in mg x 2.5 /1000 = salt in g)
PR10	Isidro, 2017	Spain	PB Dairy Alternatives	Milk	Cereals & Grains	Oat		UK Food Composition Table	Oat, beverage	No	No	1	45	1	1.5	0.2	0.8	4	120			40		Unknown	Salt converted to mg of sodium (with Sodium in mg x 2.5 /1000 = salt in g)
PR10	Isidro, 2017	Spain	PB Dairy Alternatives	Milk	Cereals & Grains	Oat		UK Food Composition Table	Oat, vanilla flavoured, beverage	Yes	No	1	40	1	0.5	0.1	0.8	5.5				40		Unknown	Salt converted to mg of sodium (with Sodium in mg x 2.5 /1000 = salt in g)
PR10	Isidro, 2017	Spain	PB Dairy Alternatives	Milk	Cereals & Grains	Oat		UK Food Composition Table	Oat, chocolate flavoured, beverage	Yes	No	1	55	1	1.5	0.2	1	7	120			40	0.38	Unknown	Salt converted to mg of sodium (with Sodium in mg x 2.5 /1000 = salt in g)
PR10	Isidro, 2017	Spain	PB Dairy Alternatives	Milk	Cereals & Grains	Oat		UK Food Composition Table	Oat, beverage	No	No	1	52	0.7	1.5	0.2	0.1	4.8				20		Unknown	Salt converted to mg of sodium (with Sodium in mg x 2.5 /1000 = salt in g)
PR10	Isidro, 2017	Spain	PB Dairy Alternatives	Milk	Cereals & Grains	Oat		UK Food Composition Table	Oat, beverage	No	No	1	38	1.3	0.9	0.2	0.5	4.5	120			20		Unknown	Salt converted to mg of sodium (with Sodium in mg x 2.5 /1000 = salt in g)
PR10	Isidro, 2017	Spain	PB Dairy Alternatives	Milk	Cereals & Grains	Oat		UK Food Composition Table	Oat, beverage	No	No	1	36	0.3	1.5	0.2	1.5	2.5	120			44	0.38	Unknown	Salt converted to mg of sodium (with Sodium in mg x 2.5 /1000 = salt in g)
PR10	Isidro, 2017	Spain	PB Dairy Alternatives	Milk	Cereals & Grains	Oat		UK Food Composition Table	Oat, beverage	No	No	1	39	0.9	0.95	0.1	0.86	0.7				128		Unknown	Salt converted to mg of sodium (with Sodium in mg x 2.5 /1000 = salt in g)
PR10	Isidro, 2017	Spain	PB Dairy Alternatives	Milk	Cereals & Grains	Oat		UK Food Composition Table	Oat, beverage	No	No	1	40	1	0.95	0.1	0.98	0.7	120			128		Unknown	Salt converted to mg of sodium (with Sodium in mg x 2.5 /1000 = salt in g)
PR10	Isidro, 2017	Spain	PB Dairy Alternatives	Milk	Cereals & Grains	Oat		UK Food Composition Table	Oat, beverage	No	No	1	36	1	0.5	0.1		4				40		Unknown	Salt converted to mg of sodium (with Sodium in mg x 2.5 /1000 = salt in g)
PR10	Isidro, 2017	Spain	PB Dairy Alternatives	Milk	Cereals & Grains	Oat		UK Food Composition Table	Oat, chocolate flavoured, beverage	Yes	No	1	58	0.7	1.4	0.2		8.7				52		Unknown	Salt converted to mg of sodium (with Sodium in mg x 2.5 /1000 = salt in g)
PR10	Isidro, 2017	Spain	PB Dairy Alternatives	Milk	Cereals & Grains	Oat		UK Food Composition Table	Oat, beverage	No	No	1	46	1.2	0.9	0.2	0.8					20		Unknown	Salt converted to mg of sodium (with Sodium in mg x 2.5 /1000 = salt in g)
PR10	Isidro, 2017	Spain	PB Dairy Alternatives	Milk	Cereals & Grains	Oat		UK Food Composition Table	Oat, beverage	No	No	1	40	1.3	0.9	0.2	0.5	4.7	60			40		Unknown	Salt converted to mg of sodium (with Sodium in mg x 2.5 /1000 = salt in g)
PR10	Isidro, 2017	Spain	PB Dairy Alternatives	Milk	Cereals & Grains	Oat		UK Food Composition Table	Oat, beverage	No	No	1	38	1.3	0.9	0.2	0.5	4.5				12		Unknown	Salt converted to mg of sodium (with Sodium in mg x 2.5 /1000 = salt in g)
PR10	Isidro, 2017	Spain	PB Dairy Alternatives	Milk	Coconut	Coconut		UK Food Composition Table	Coconut, beverage	No	No	1	20	0.1	0.9	0.9		1.9	120			52	0.38	Unknown	Salt converted to mg of sodium (with Sodium in mg x 2.5 /1000 = salt in g)
PR10	Isidro, 2017	Spain	PB Dairy Alternatives	Milk	Coconut	Coconut		UK Food Composition Table	Coconut, beverage	No	No	1	32	0.5	2	1.7	0.5	3.5				40		Unknown	Salt converted to mg of sodium (with Sodium in mg x 2.5 /1000 = salt in g)
PR10	Isidro, 2017	Spain	PB Dairy Alternatives	Milk	Coconut	Coconut		UK Food Composition Table	Coconut, beverage	No	No	1	15	0.1	0.1	0.1		3.6				24		Unknown	Salt converted to mg of sodium (with Sodium in mg x 2.5 /1000 = salt in g)
PR10	Isidro, 2017	Spain	PB Dairy Alternatives	Milk	Coconut	Coconut		UK Food Composition Table	Coconut, beverage	No	No	1	34	0.2	2.7	2.5		0.3				40		Unknown	Salt converted to mg of sodium (with Sodium in mg x 2.5 /1000 = salt in g)
PR10	Isidro, 2017	Spain	PB Dairy Alternatives	Milk	Coconut	Coconut		UK Food Composition Table	Coconut, beverage	No	No	1	49	0.1	3.3	3		3.2	120			16	0.38	Unknown	Salt converted to mg of sodium (with Sodium in mg x 2.5 /1000 = salt in g)
PR10	Isidro, 2017	Spain	PB Dairy Alternatives	Milk	Coconut	Coconut		UK Food Composition Table	Coconut, beverage	No	No	1	53	0.5	1.9	1.7	0.4	7.4				40		Unknown	Salt converted to mg of sodium (with Sodium in mg x 2.5 /1000 = salt in g)
PR10	Isidro, 2017	Spain	PB Dairy Alternatives	Milk	Cereals & Grains	Barley		UK Food Composition Table	Barley, beverage	No	No	1	55	0.6	1.6	0.2	0.1	6.9				56		Unknown	Salt converted to mg of sodium (with Sodium in mg x 2.5 /1000 = salt in g)
PR10	Isidro, 2017	Spain	PB Dairy Alternatives	Milk	Nuts & Seeds	Canary grass		UK Food Composition Table	Canary grass, beverage	No	No	1	45	1.1	1	0.1	0.3	3.2				48		Unknown	Salt converted to mg of sodium (with Sodium in mg x 2.5 /1000 = salt in g)
PR10	Isidro, 2017	Spain	PB Dairy Alternatives	Milk	Nuts & Seeds	Hazelnut		UK Food Composition Table	Hazelnut, beverage	No	No	1	29	0.4	1.6	0.2	0.3	3.2	120			56	0.38	Unknown	Salt converted to mg of sodium (with Sodium in mg x 2.5 /1000 = salt in g)
PR10	Isidro, 2017	Spain	PB Dairy Alternatives	Milk	Nuts & Seeds	Hazelnut		UK Food Composition Table	Hazelnut, beverage	No	No	1	56	0.6	2.9	0.6	0.4	5.1				40		Unknown	Salt converted to mg of sodium (with Sodium in mg x 2.5 /1000 = salt in g)
PR10	Isidro, 2017	Spain	PB Dairy Alternatives	Milk	Nuts & Seeds	Hemp		UK Food Composition Table	Hemp, beverage	No	No	1	43	1	2.9	0.3		2.3				28		Unknown	Salt converted to mg of sodium (with Sodium in mg x 2.5 /1000 = salt in g)
PR10	Isidro, 2017	Spain	PB Dairy Alternatives	Milk	Nuts & Seeds	Hemp		UK Food Composition Table	Hemp, beverage	No	No	1	40	1	2.9	0.3		0.3				28		Unknown	Salt converted to mg of sodium (with Sodium in mg x 2.5 /1000 = salt in g)
PR10	Isidro, 2017	Spain	PB Dairy Alternatives	Milk	Nuts & Seeds	Macadamia		UK Food Composition Table	Macadamia, beverage	No	No	1	65	0.4	3.6	0.8	2.2	4.8				72		Unknown	Salt converted to mg of sodium (with Sodium in mg x 2.5 /1000 = salt in g)
PR10	Isidro, 2017	Spain	PB Dairy Alternatives	Milk	Cereals & Grains	Millet		UK Food Composition Table	Millet, beverage	No	No	1	55	0.7	1.1	0.1	0.4	5.5				32		Unknown	Salt converted to mg of sodium (with Sodium in mg x 2.5 /1000 = salt in g)
PR10	Isidro, 2017	Spain	PB Dairy Alternatives	Milk	Cereals & Grains	Quinoa		UK Food Composition Table	Quinoa, beverage	No	No	1	43	1	2.4	0.4		2.4				44		Unknown	Salt converted to mg of sodium (with Sodium in mg x 2.5 /1000 = salt in g)
PR10	Isidro, 2017	Spain	PB Dairy Alternatives	Milk	Nuts & Seeds	Sesame		UK Food Composition Table	Sesame, beverage	No	No	1	51	0.6	2.4	0.5	0.2	3.4				8		Unknown	Salt converted to mg of sodium (with Sodium in mg x 2.5 /1000 = salt in g)
PR10	Isidro, 2017	Spain	PB Dairy Alternatives	Milk	Cereals & Grains	Spelt		UK Food Composition Table	Spelt, beverage	No	No	1	48	0.6	1	0.12	0.3	8.7				20		Unknown	Salt converted to mg of sodium (with Sodium in mg x 2.5 /1000 = salt in g)
PR10	Isidro, 2017	Spain	PB Dairy Alternatives	Milk	Cereals & Grains	Spelt		UK Food Composition Table	Spelt, beverage	No	No	1	57	0.8	1.1	0.1	0.9	5.5				32		Unknown	Salt converted to mg of sodium (with Sodium in mg x 2.5 /1000 = salt in g)
PR10	Isidro, 2017	Spain	PB Dairy Alternatives	Milk	Cereals & Grains	Rice & almond		UK Food Composition Table	Rice & almond, beverage	No	No	1	90	0.8	3.1	0.3	0.6	6.7				28		Unknown	Salt converted to mg of sodium (with Sodium in mg x 2.5 /1000 = salt in g)
PR10	Isidro, 2017	Spain	PB Dairy Alternatives	Milk	Cereals & Grains	Rice & almond		UK Food Composition Table	Rice & almond, beverage	No	No	1	36	0.6	1.3	0.1	0.6	3.8				48		Unknown	Salt converted to mg of sodium (with Sodium in mg x 2.5 /1000 = salt in g)
PR10	Isidro, 2017	Spain	PB Dairy Alternatives	Milk	Cereals & Grains	Rice & cononut		UK Food Composition Table	Rice & cononut, beverage	No	No	1	58	0.5	1.1	0.8	0.5	5.8	120			56		Unknown	Salt converted to mg of sodium (with Sodium in mg x 2.5 /1000 = salt in g)
PR10	Isidro, 2017	Spain	PB Dairy Alternatives	Milk	Cereals & Grains	Rice & cononut		UK Food Composition Table	Rice & cononut, beverage	No	No	1	60	0.5	0.8	0.6	0.5	6.5				32		Unknown	Salt converted to mg of sodium (with Sodium in mg x 2.5 /1000 = salt in g)
PR10	Isidro, 2017	Spain	PB Dairy Alternatives	Milk	Cereals & Grains	Rice & cononut		UK Food Composition Table	Rice & cononut, beverage	No	No	1	62	0.3	0.9	0.3	0.1	8.9	120			32		Unknown	Salt converted to mg of sodium (with Sodium in mg x 2.5 /1000 = salt in g)
PR10	Isidro, 2017	Spain	PB Dairy Alternatives	Milk	Cereals & Grains	Rice & cononut		UK Food Composition Table	Rice & cononut, beverage	No	No	1	60	0.3	1.3	1.2	0.4	5.6				28		Unknown	Salt converted to mg of sodium (with Sodium in mg x 2.5 /1000 = salt in g)
PR10	Isidro, 2017	Spain	PB Dairy Alternatives	Milk	Cereals & Grains	Rice & cononut		UK Food Composition Table	Rice & cononut, beverage	No	No	1	64	0.3	1.8	1.6	0.1	5.9				36		Unknown	Salt converted to mg of sodium (with Sodium in mg x 2.5 /1000 = salt in g)
PR10	Isidro, 2017	Spain	PB Dairy Alternatives	Milk	Cereals & Grains	Rice & hazelnut		UK Food Composition Table	Rice & hazelnut, beverage	No	No	1	62	0.7	1.3	0.1	0.7	6.3				12		Unknown	Salt converted to mg of sodium (with Sodium in mg x 2.5 /1000 = salt in g)
PR10	Isidro, 2017	Spain	PB Dairy Alternatives	Milk	Cereals & Grains	Rice & hazelnut		UK Food Composition Table	Rice & hazelnut, beverage	No	No	1	85	0.6	3	0.6	0.5	7				28		Unknown	Salt converted to mg of sodium (with Sodium in mg x 2.5 /1000 = salt in g)
PR10	Isidro, 2017	Spain	PB Dairy Alternatives	Milk	Cereals & Grains	Rice & hazelnut		UK Food Composition Table	Rice & hazelnut, beverage	No	No	1	65	0.5	1.5	0.1	0.5	5.6				24		Unknown	Salt converted to mg of sodium (with Sodium in mg x 2.5 /1000 = salt in g)
PR10	Isidro, 2017	Spain	PB Dairy Alternatives	Milk	Cereals & Grains	Rice & quinoa		UK Food Composition Table	Rice & quinoa, beverage	No	No	1	63	0.6	1.2	0.2	0.5	5.2				36		Unknown	Salt converted to mg of sodium (with Sodium in mg x 2.5 /1000 = salt in g)
PR10	Isidro, 2017	Spain	PB Dairy Alternatives	Milk	Cereals & Grains	Rice & quinoa		UK Food Composition Table	Rice & quinoa, beverage	No	No	1	49	0.42	0.8	0.1	0.1	6.4				40		Unknown	Salt converted to mg of sodium (with Sodium in mg x 2.5 /1000 = salt in g)
PR10	Isidro, 2017	Spain	PB Dairy Alternatives	Milk	Cereals & Grains	Oat & almond		UK Food Composition Table	Oat & almond, beverage	No	No	1	58	1.8	2.4	0.3	0.7	5				20		Unknown	Salt converted to mg of sodium (with Sodium in mg x 2.5 /1000 = salt in g)
PR10	Isidro, 2017	Spain	PB Dairy Alternatives	Milk	Cereals & Grains	Oat & almond		UK Food Composition Table	Oat & almond, beverage	No	No	1	59	1.8	2.1	0.2	0.3	5.2				24		Unknown	Salt converted to mg of sodium (with Sodium in mg x 2.5 /1000 = salt in g)
PR10	Isidro, 2017	Spain	PB Dairy Alternatives	Milk	Cereals & Grains	Oat & coconut		UK Food Composition Table	Oat & coconut, beverage	No	No	1	49	0.5	2	0.8	0.6	4.5				48		Unknown	Salt converted to mg of sodium (with Sodium in mg x 2.5 /1000 = salt in g)
PR11	Jeske et al., 2017	Ireland	PB Dairy Alternatives	Milk	Nuts & Seeds	Almond		Author defined	Almond, beverage	No	No	2		2.11	4.4			0.58						Research institutions	Extracted mean value
PR11	Jeske et al., 2017	Ireland	PB Dairy Alternatives	Milk	Nuts & Seeds	Almond		Author defined	Almond, beverage	No	No	2		0.41	1.18			3.69						Research institutions	Extracted mean value
PR11	Jeske et al., 2017	Ireland	PB Dairy Alternatives	Milk	Nuts & Seeds	Almond		Author defined	Almond, beverage, organic	No	Yes	2		0.95	3.69			0.16						Research institutions	Extracted mean value
PR11	Jeske et al., 2017	Ireland	PB Dairy Alternatives	Milk	Nuts & Seeds	Almond		Author defined	Almond, beverage	No	No	2		2.4	3.35			4.58						Research institutions	Extracted mean value
PR11	Jeske et al., 2017	Ireland	PB Dairy Alternatives	Milk	Nuts & Seeds	Cashew		Author defined	Cashew, beverage, organic	No	Yes	2		0.87	2.5			2.87						Research institutions	Extracted mean value
PR11	Jeske et al., 2017	Ireland	PB Dairy Alternatives	Milk	Coconut	Coconut		Author defined	Coconut, beverage	No	No	2		0.08	0.84			1.86						Research institutions	Extracted mean value
PR11	Jeske et al., 2017	Ireland	PB Dairy Alternatives	Milk	Nuts & Seeds	Hazelnut		Author defined	Hazelnut, beverage	No	No	2		0.36	1.56			3.09						Research institutions	Extracted mean value
PR11	Jeske et al., 2017	Ireland	PB Dairy Alternatives	Milk	Nuts & Seeds	Hemp		Author defined	Hemp, beverage, unsweetened	No	No	2		0.08	2.44			0.09						Research institutions	Extracted mean value
PR11	Jeske et al., 2017	Ireland	PB Dairy Alternatives	Milk	Nuts & Seeds	Macadamia		Author defined	Macadamia, beverage, organic	No	Yes	2		0.29	2.62			2.79						Research institutions	Extracted mean value
PR11	Jeske et al., 2017	Ireland	PB Dairy Alternatives	Milk	Cereals & Grains	Oat		Author defined	Oat, beverage, organic	No	Yes	2		0.7	0.38			3.35						Research institutions	Extracted mean value
PR11	Jeske et al., 2017	Ireland	PB Dairy Alternatives	Milk	Cereals & Grains	Quinoa		Author defined	Quinoa, beverage	No	No	2		0.22	2.32			3.2						Research institutions	Extracted mean value
PR11	Jeske et al., 2017	Ireland	PB Dairy Alternatives	Milk	Cereals & Grains	Rice		Author defined	Rice, beverage, organic	No	Yes	2		0.32	0.85			7.02						Research institutions	Extracted mean value
PR11	Jeske et al., 2017	Ireland	PB Dairy Alternatives	Milk	Cereals & Grains	Rice		Author defined	Rice, brown, beverage, organic	No	Yes	2		0.07	0.95			5.58						Research institutions	Extracted mean value
PR11	Jeske et al., 2017	Ireland	PB Dairy Alternatives	Milk	Legumes	Soy		Author defined	Soy, beverage, organic, calcium	No	Yes	2		2.72	2.11			2.43						Research institutions	Extracted mean value
PR11	Jeske et al., 2017	Ireland	PB Dairy Alternatives	Milk	Legumes	Soy		Author defined	Soy, beverage, organic, UHT	No	Yes	2		3.7	2.04			0.88						Research institutions	Extracted mean value
PR11	Jeske et al., 2017	Ireland	PB Dairy Alternatives	Milk	Legumes	Soy		Author defined	Soy, beverage, organic	No	Yes	2		3.16	1.77			0.36						Research institutions	Extracted mean value
PR11	Jeske et al., 2017	Ireland	PB Dairy Alternatives	Milk	Legumes	Soy		Author defined	Soy, beverage	No	No	2		2.61	1.48			3.09						Research institutions	Extracted mean value
PR11	Jeske et al., 2017	Ireland	Dairy products	Milk	Dairy		Bovine milk		Bovine, milk, pasteurised, homogenised	No	No	2		3.7	3.28			3.38						Research institutions	Extracted mean value
PR12	Sumner & Burbridge, 2020	United Kingdom	Dairy products	Milk	Dairy		Bovine milk		Bovine, milk, skim (0.15% fat), organic	No	Yes	1	37		0.5	0.1		5	128		20		0.4	Unknown
PR12	Sumner & Burbridge, 2020	United Kingdom	Dairy products	Milk	Dairy		Bovine milk		Bovine, milk, skim (0.15% fat)	No	No	1	37		0.5	0.1		5	124		36.5		0.83	Unknown
PR12	Sumner & Burbridge, 2020	United Kingdom	Dairy products	Milk	Dairy		Bovine milk		Bovine, milk, reduced fat (1% fat), organic	No	Yes	1	50		1.8	1.1		4.8	120		20		0.93	Unknown
PR12	Sumner & Burbridge, 2020	United Kingdom	Dairy products	Milk	Dairy		Bovine milk		Bovine, milk, reduced fat (1% fat)	No	No	1	50		1.8	1.1		4.8	124		36.5		0.93	Unknown
PR12	Sumner & Burbridge, 2020	United Kingdom	Dairy products	Milk	Dairy		Bovine milk		Bovine, milk, regular fat (3.5% fat), organic	No	Yes	1	67		4	2.6		4.5	121		20		0.93	Unknown
PR12	Sumner & Burbridge, 2020	United Kingdom	Dairy products	Milk	Dairy		Bovine milk		Bovine, milk, regular fat (3.5% fat)	No	No	1	67		3.7	2.4		4.7	124		73		0.93	Unknown
PR12	Sumner & Burbridge, 2020	United Kingdom	Dairy products	Milk	Dairy		Goats milk		Goat, milk, skim	No	No	1	30		0.1	0.07		4.3	120					Unknown
PR12	Sumner & Burbridge, 2020	United Kingdom	Dairy products	Milk	Dairy		Goats milk		Goat, milk, reduced fat	No	No	1	44		1.6	1.1		4.3	120					Unknown
PR12	Sumner & Burbridge, 2020	United Kingdom	Dairy products	Milk	Dairy		Goats milk		Goat, milk	No	No	1	61		3.5	2.4		4.3	120					Unknown
PR12	Sumner & Burbridge, 2020	United Kingdom	PB Dairy Alternatives	Milk	Nuts & Seeds	Almond		Author defined	Almond, beverage, chilled	No	No	1	22		1.1	0.1		2.4	120		0		0.38	Unknown
PR12	Sumner & Burbridge, 2020	United Kingdom	PB Dairy Alternatives	Milk	Nuts & Seeds	Almond		Author defined	Almond, beverage, unsweetened, chilled	No	No	1	13		1.1	0.1		0	120		0		0.38	Unknown
PR12	Sumner & Burbridge, 2020	United Kingdom	PB Dairy Alternatives	Milk	Nuts & Seeds	Cashew		Author defined	Cashew, beverage, chilled	No	No	1	23		1.1	0.2		2	120		0		0.38	Unknown
PR12	Sumner & Burbridge, 2020	United Kingdom	PB Dairy Alternatives	Milk	Coconut	Coconut		Author defined	Coconut, beverage, chilled	No	No	1	20		0.9	0.9		1.9	120		0		0.38	Unknown
PR12	Sumner & Burbridge, 2020	United Kingdom	PB Dairy Alternatives	Milk	Coconut	Coconut		Author defined	Coconut, beverage, unsweetened, chilled	No	No	1	14		1.2	1.1		0	120		0		0.38	Unknown
PR12	Sumner & Burbridge, 2020	United Kingdom	PB Dairy Alternatives	Milk	Coconut	Coconut & almond blend		Author defined	Coconut & almond blend, beverage, chilled	No	No	1	23		1.3	0.6		2.5	120		0		0.38	Unknown
PR12	Sumner & Burbridge, 2020	United Kingdom	PB Dairy Alternatives	Milk	Nuts & Seeds	Hazelnut		Author defined	Hazelnut, beverage, chilled	No	No	1	29		1.6	0.2		3.1	120		0		0.38	Unknown
PR12	Sumner & Burbridge, 2020	United Kingdom	PB Dairy Alternatives	Milk	Cereals & Grains	Oat		Author defined	Oat, beverage, chilled	No	No	1	44		1.5	0.1		3.3	120		0		0.38	Unknown
PR12	Sumner & Burbridge, 2020	United Kingdom	PB Dairy Alternatives	Milk	Cereals & Grains	Oat		Author defined	Oat, beverage, unsweetened, chilled	No	No	1	40		1.5	0.2		0	120		0		0.38	Unknown
PR12	Sumner & Burbridge, 2020	United Kingdom	PB Dairy Alternatives	Milk	Legumes	Soy		Author defined	Soy, beverage, chilled	No	No	1	39		1.8	0.3		2.5	120		0		0.38	Unknown
PR12	Sumner & Burbridge, 2020	United Kingdom	PB Dairy Alternatives	Milk	Legumes	Soy		Author defined	Soy, beverage, unsweetened, chilled	No	No	1	33		1.8	0.3		0	120		0		0.38	Unknown
PR12	Sumner & Burbridge, 2020	United Kingdom	PB Dairy Alternatives	Milk	Legumes	Soy		Author defined	Soy, beverage, "light", chilled	No	No	1	39		1.8	0.3		2.5	120		0		0.38	Unknown
PR12	Sumner & Burbridge, 2020	United Kingdom	PB Dairy Alternatives	Milk	Legumes	Soy		Author defined	Soy, beverage, organic, chilled	No	Yes	1	39		1.8	0.3		2.5	9.71		0			Unknown
PR12	Sumner & Burbridge, 2020	United Kingdom	PB Dairy Alternatives	Milk	Legumes	Soy		Author defined	Soy, chocolate flavoured, beverage, chilled	Yes	No	1	68		2.1	0.6		6.4	120		0			Unknown
PR12	Sumner & Burbridge, 2020	United Kingdom	PB Dairy Alternatives	Milk	Nuts & Seeds	Almond		Author defined	Almond, beverage, chilled	No	No	1	13		1.1	0.1		0	120		0		0.38	Unknown
PR12	Sumner & Burbridge, 2020	United Kingdom	PB Dairy Alternatives	Milk	Nuts & Seeds	Almond		Author defined	Almond, beverage, chilled	No	No	1	16		1.3	0.1		0.1	189		0			Unknown
PR12	Sumner & Burbridge, 2020	United Kingdom	PB Dairy Alternatives	Milk	Nuts & Seeds	Almond		Author defined	Almond, vanilla flavoured, beverage, chilled	Yes	No	1	17		1.3	0.1		0.1	190		0			Unknown
PR12	Sumner & Burbridge, 2020	United Kingdom	PB Dairy Alternatives	Milk	Coconut	Coconut & almond blend		Author defined	Coconut & almond blend, chocolate flavoured, beverage, chilled	Yes	No	1	38		1.9	0.7		4.2	192		0			Unknown
PR12	Sumner & Burbridge, 2020	United Kingdom	PB Dairy Alternatives	Milk	Nuts & Seeds	Hemp		Author defined	Hemp, beverage, chilled	No	No	1	26		2.7	0.3		0	0		0			Unknown
PR12	Sumner & Burbridge, 2020	United Kingdom	PB Dairy Alternatives	Milk	Nuts & Seeds	Almond		Author defined	Almond, beverage, chilled	No	No	1	37		3.4	0.3		0	0		0			Unknown
PR12	Sumner & Burbridge, 2020	United Kingdom	PB Dairy Alternatives	Milk	Coconut	Coconut		Author defined	Coconut, beverage, chilled	No	No	1	52		2.1	1.9		3.1	0		0			Unknown
PR12	Sumner & Burbridge, 2020	United Kingdom	PB Dairy Alternatives	Milk	Nuts & Seeds	Hazelnut		Author defined	Hazelnut, beverage, chilled	No	No	1	72		3.9	0.3		2.9	0		0			Unknown
PR12	Sumner & Burbridge, 2020	United Kingdom	PB Dairy Alternatives	Milk	Cereals & Grains	Oat		Author defined	Oat, beverage, chilled	No	No	1	49		0.8	0.1		4.8	0		0			Unknown
PR12	Sumner & Burbridge, 2020	United Kingdom	PB Dairy Alternatives	Milk	Coconut	Coconut		Author defined	Coconut, beverage, chilled	No	No	1	28		1.9	1.7		2.1	0.37		0		0.75	Unknown
PR12	Sumner & Burbridge, 2020	United Kingdom	PB Dairy Alternatives	Milk	Coconut	Coconut		Author defined	Coconut,, beverage, unsweetened, chilled	Yes	No	1	15		1.3	1.1		0.2	0.38		0		0.75	Unknown
PR12	Sumner & Burbridge, 2020	United Kingdom	PB Dairy Alternatives	Milk	Cereals & Grains	Oat		Author defined	Oat, beverage, regular fat, chilled	No	No	1	46		1.5	0.2		4.1	120		5		0.38	Unknown
PR12	Sumner & Burbridge, 2020	United Kingdom	PB Dairy Alternatives	Milk	Cereals & Grains	Oat		Author defined	Oat, beverage, chilled	No	No	1	57		2.8	0.3		4.1	120		5		0.38	Unknown
PR12	Sumner & Burbridge, 2020	United Kingdom	PB Dairy Alternatives	Milk	Cereals & Grains	Oat		Author defined	Oat, beverage, "Barista", chilled	No	No	1	59		3	0.3		4	120		5		0.38	Unknown
PR12	Sumner & Burbridge, 2020	United Kingdom	PB Dairy Alternatives	Milk	Cereals & Grains	Oat		Author defined	Oat, beverage, skim, chilled	No	No	1	37		0.5	0.1		4.1	120		5		0.38	Unknown
PR12	Sumner & Burbridge, 2020	United Kingdom	PB Dairy Alternatives	Milk	Cereals & Grains	Oat		Author defined	Oat, chocolate flavoured, beverage, chilled	Yes	No	1	69		2.5	0.3		7.1	120		22.5		0.38	Unknown
PR12	Sumner & Burbridge, 2020	United Kingdom	PB Dairy Alternatives	Milk	Nuts & Seeds	Almond		Author defined	Almond, beverage,ultra-high temperature processing (UHT)	No	No	1	22		1.1	0.1		2.4	120		0		0.38	Unknown
PR12	Sumner & Burbridge, 2020	United Kingdom	PB Dairy Alternatives	Milk	Nuts & Seeds	Almond		Author defined	Almond, beverage, unsweetened ,ultra-high temperature processing (UHT)	No	No	1	13		1.1	0.1		0	120		0		0.38	Unknown
PR12	Sumner & Burbridge, 2020	United Kingdom	PB Dairy Alternatives	Milk	Nuts & Seeds	Almond		Author defined	Almond, beverage, unsweetened, unroasted,ultra-high temperature processing (UHT)	No	No	1	13		1.1	0.1		0	120		0		0.38	Unknown
PR12	Sumner & Burbridge, 2020	United Kingdom	PB Dairy Alternatives	Milk	Nuts & Seeds	Almond		Author defined	Almond, beverage, "Barista",ultra-high temperature processing (UHT)	No	No	1	24		1.2	0.1		2.5	120		0		0	Unknown
PR12	Sumner & Burbridge, 2020	United Kingdom	PB Dairy Alternatives	Milk	Nuts & Seeds	Cashew		Author defined	Cashew, beverage,ultra-high temperature processing (UHT)	No	No	1	23		1.1	0.2		2	120		0		0.21	Unknown
PR12	Sumner & Burbridge, 2020	United Kingdom	PB Dairy Alternatives	Milk	Nuts & Seeds	Almond		Author defined	Almond, chocolate flavoured, beverage,ultra-high temperature processing (UHT)	Yes	No	1	47		1.3	0.2		6.9	120		0		0	Unknown
PR12	Sumner & Burbridge, 2020	United Kingdom	PB Dairy Alternatives	Milk	Coconut	Coconut		Author defined	Coconut, beverage, organic,ultra-high temperature processing (UHT)	No	Yes	1	20		0.9	0.9		1.9	10		0		0	Unknown
PR12	Sumner & Burbridge, 2020	United Kingdom	PB Dairy Alternatives	Milk	Coconut	Coconut		Author defined	Coconut, beverage,ultra-high temperature processing (UHT)	No	No	1	20		0.9	0.9		1.9	120		0		0.38	Unknown
PR12	Sumner & Burbridge, 2020	United Kingdom	PB Dairy Alternatives	Milk	Coconut	Coconut		Author defined	Coconut, beverage, unsweetened,ultra-high temperature processing (UHT)	No	No	1	14		1.2	1.1		0	120		0		0.38	Unknown
PR12	Sumner & Burbridge, 2020	United Kingdom	PB Dairy Alternatives	Milk	Nuts & Seeds	Hazelnut		Author defined	Hazelnut, beverage,ultra-high temperature processing (UHT)	No	No	1	29		1.6	0.2		3.1	120		0		0.38	Unknown
PR12	Sumner & Burbridge, 2020	United Kingdom	PB Dairy Alternatives	Milk	Cereals & Grains	Oat		Author defined	Oat, beverage,ultra-high temperature processing (UHT)	No	No	1	44		1.5	0.1		3.3	120		0		0.38	Unknown
PR12	Sumner & Burbridge, 2020	United Kingdom	PB Dairy Alternatives	Milk	Cereals & Grains	Oat		Author defined	Oat, beverage, unsweetened,ultra-high temperature processing (UHT)	No	No	1	40		1.5	0.2		0	120		0		0.38	Unknown
PR12	Sumner & Burbridge, 2020	United Kingdom	PB Dairy Alternatives	Milk	Cereals & Grains	Oat		Author defined	Oat, beverage, "Barista",ultra-high temperature processing (UHT)	No	No	1	43		1.5	0.1		3.2	120		0		0.38	Unknown
PR12	Sumner & Burbridge, 2020	United Kingdom	PB Dairy Alternatives	Milk	Cereals & Grains	Rice		Author defined	Rice, beverage,ultra-high temperature processing (UHT)	No	No	1	46		1	0.1		3.2	120		0		0.38	Unknown
PR12	Sumner & Burbridge, 2020	United Kingdom	PB Dairy Alternatives	Milk	Legumes	Soy		Author defined	Soy, beverage,ultra-high temperature processing (UHT)	No	No	1	42		1.9	0.3		2.5	120		0		0.38	Unknown
PR12	Sumner & Burbridge, 2020	United Kingdom	PB Dairy Alternatives	Milk	Legumes	Soy		Author defined	Soy, beverage, unsweetened,ultra-high temperature processing (UHT)	No	No	1	33		1.8	0.3		0	120		0		0.38	Unknown
PR12	Sumner & Burbridge, 2020	United Kingdom	PB Dairy Alternatives	Milk	Legumes	Soy		Author defined	Soy, beverage, "Light",ultra-high temperature processing (UHT)	No	No	1	27		1.2	0.2		1.4	120		0		0.38	Unknown
PR12	Sumner & Burbridge, 2020	United Kingdom	PB Dairy Alternatives	Milk	Legumes	Soy		Author defined	Soy, beverage, unsweetened, organic ,ultra-high temperature processing (UHT)	No	Yes	1	32		1.9	0.3		0	0		0		0	Unknown
PR12	Sumner & Burbridge, 2020	United Kingdom	PB Dairy Alternatives	Milk	Legumes	Soy		Author defined	Soy, beverage, "Growing Up",ultra-high temperature processing (UHT)	No	No	1	65		2.1	0.3		2.7	120		24		0.38	Unknown
PR12	Sumner & Burbridge, 2020	United Kingdom	PB Dairy Alternatives	Milk	Legumes	Soy		Author defined	Soy, chocolate flavoured, beverage,ultra-high temperature processing (UHT)	Yes	No	1	61		1.8	0.4		7.6	120		0		0	Unknown
PR12	Sumner & Burbridge, 2020	United Kingdom	PB Dairy Alternatives	Milk	Legumes	Soy		Author defined	Soy, vanilla flavoured, beverage, chilled,ultra-high temperature processing (UHT)	Yes	No	1	57		1.8	0.3		6.7	120		0		0.38	Unknown
PR12	Sumner & Burbridge, 2020	United Kingdom	PB Dairy Alternatives	Milk	Legumes	Soy		Author defined	Soy, beverage, "Barista",ultra-high temperature processing (UHT)	No	No	1	33		1.8	0.3		1	120		0		0.38	Unknown
PR12	Sumner & Burbridge, 2020	United Kingdom	PB Dairy Alternatives	Milk	Nuts & Seeds	Almond		Author defined	Almond, beverage, unsweetened,ultra-high temperature processing (UHT)	No	No	1	13		1.1	0.1		0	120				0.38	Unknown
PR12	Sumner & Burbridge, 2020	United Kingdom	PB Dairy Alternatives	Milk	Nuts & Seeds	Almond		Author defined	Almond, beverage,ultra-high temperature processing (UHT)	No	No	1	24		1.1	0.1		2.8	120				0.38	Unknown
PR12	Sumner & Burbridge, 2020	United Kingdom	PB Dairy Alternatives	Milk	Cereals & Grains	Rice		Author defined	Rice, beverage,ultra-high temperature processing (UHT)	No	No	1	50		1	0.1		7.1	120				0.38	Unknown
PR12	Sumner & Burbridge, 2020	United Kingdom	PB Dairy Alternatives	Milk	Coconut	Coconut		Author defined	Coconut, beverage,ultra-high temperature processing (UHT)	No	No	1	27		1	1.9		1.6	120		0		0.38	Unknown
PR12	Sumner & Burbridge, 2020	United Kingdom	PB Dairy Alternatives	Milk	Coconut	Coconut		Author defined	Coconut, beverage, unsweetened,ultra-high temperature processing (UHT)	No	No	1	15		1.3	1.1		0.2	120		0		0.38	Unknown
PR12	Sumner & Burbridge, 2020	United Kingdom	PB Dairy Alternatives	Milk	Coconut	Coconut		Author defined	Coconut, beverage,ultra-high temperature processing (UHT)	No	No	1	44		2.9	2.3		2.5	170		13		0.2	Unknown
PR12	Sumner & Burbridge, 2020	United Kingdom	PB Dairy Alternatives	Milk	Coconut	Coconut		Author defined	Coconut, beverage, organic,ultra-high temperature processing (UHT)	No	Yes	1	36		2.3	2.1		1.8						Unknown
PR12	Sumner & Burbridge, 2020	United Kingdom	PB Dairy Alternatives	Milk	Legumes	Pea		Author defined	Pea, beverage, unsweetened,ultra-high temperature processing (UHT)	No	No	1	33		2	0.3		0.2	186		31.2		0.94	Unknown
PR12	Sumner & Burbridge, 2020	United Kingdom	PB Dairy Alternatives	Milk	Legumes	Pea		Author defined	Pea, beverage,ultra-high temperature processing (UHT)	No	No	1	39		1.9	0.3		1.8	186		31.2		0.94	Unknown
PR12	Sumner & Burbridge, 2020	United Kingdom	PB Dairy Alternatives	Milk	Cereals & Grains	Oat		Author defined	Oat, beverage,ultra-high temperature processing (UHT)	No	No	1	46		1.5	0.2		4.1	120		22.5			Unknown
PR12	Sumner & Burbridge, 2020	United Kingdom	PB Dairy Alternatives	Milk	Cereals & Grains	Oat		Author defined	Oat, beverage, organic,ultra-high temperature processing (UHT)	No	Yes	1	37		0.5	0.1		4.1	0		0		0	Unknown
PR12	Sumner & Burbridge, 2020	United Kingdom	PB Dairy Alternatives	Milk	Cereals & Grains	Oat		Author defined	Oat, chocolate flavoured, beverage,ultra-high temperature processing (UHT)	Yes	No	1	61		1.5	0.2		7.5	120				0.38	Unknown
PR12	Sumner & Burbridge, 2020	United Kingdom	PB Dairy Alternatives	Milk	Nuts & Seeds	Almond		Author defined	Almond, beverage, organic,ultra-high temperature processing (UHT)	No	Yes	1	34		3.1	0.2		0.2	13					Unknown
PR12	Sumner & Burbridge, 2020	United Kingdom	PB Dairy Alternatives	Milk	Nuts & Seeds	Cashew		Author defined	Cashew, beverage, organic,ultra-high temperature processing (UHT)	No	Yes	1	34		2.9	0.6		0.3	7					Unknown
PR12	Sumner & Burbridge, 2020	United Kingdom	PB Dairy Alternatives	Milk	Cereals & Grains	Oat		Author defined	Oat, beverage, organic,ultra-high temperature processing (UHT)	No	Yes	1	41		0.6	0.1		1.2	0					Unknown
PR12	Sumner & Burbridge, 2020	United Kingdom	PB Dairy Alternatives	Milk	Legumes	Soy		Author defined	Soy, beverage,ultra-high temperature processing (UHT)	No	No	1	32		1.6	0.3		0.5	0					Unknown
PR12	Sumner & Burbridge, 2020	United Kingdom	PB Dairy Alternatives	Milk	Cereals & Grains	Oat		Author defined	Oat, beverage,ultra-high temperature processing (UHT)	No	No	1	40		1.2	0.1		8.7	120				0.38	Unknown
PR12	Sumner & Burbridge, 2020	United Kingdom	PB Dairy Alternatives	Milk	Unknown	Blend		Author defined	Blend, beverage, organic, full fat,ultra-high temperature processing (UHT)	No	Yes	1	75		5.5	4.5		4.6	0					Unknown
PR12	Sumner & Burbridge, 2020	United Kingdom	PB Dairy Alternatives	Milk	Unknown	Blend		Author defined	Blend, beverage, organic, reduced fat,ultra-high temperature processing (UHT)	No	Yes	1	60		3.9	3.2		4.9	0					Unknown
PR12	Sumner & Burbridge, 2020	United Kingdom	PB Dairy Alternatives	Milk	Nuts & Seeds	Hazelnut		Author defined	Hazelnut, chocolate flavoured, beverage,ultra-high temperature processing (UHT)	Yes	No	1	73		4.7	3.3		5.4	0					Unknown
PR12	Sumner & Burbridge, 2020	United Kingdom	PB Dairy Alternatives	Milk	Nuts & Seeds	Almond		Author defined	Almond, beverage,ultra-high temperature processing (UHT)	No	No	1	56		1.49	0.3		4.7	4.14					Unknown
PR12	Sumner & Burbridge, 2020	United Kingdom	PB Dairy Alternatives	Milk	Nuts & Seeds	Almond		Author defined	Almond, beverage,ultra-high temperature processing (UHT)	No	No	1	38		3.2	0.3		0	8.33					Unknown
PR12	Sumner & Burbridge, 2020	United Kingdom	PB Dairy Alternatives	Milk	Coconut	Coconut		Author defined	Coconut, beverage, organic,ultra-high temperature processing (UHT)	No	Yes	1	53		1.2	1		4.2	1.3					Unknown
PR12	Sumner & Burbridge, 2020	United Kingdom	PB Dairy Alternatives	Milk	Cereals & Grains	Oat		Author defined	Oat, beverage, organic,ultra-high temperature processing (UHT)	No	Yes	1	43		1.6	0.4		4.1	0.67					Unknown
PR12	Sumner & Burbridge, 2020	United Kingdom	PB Dairy Alternatives	Milk	Nuts & Seeds	Hazelnut		Author defined	Hazelnut, beverage, organic,ultra-high temperature processing (UHT)	No	Yes	1	69		1.3	0.1		4.1	5.16					Unknown
PR12	Sumner & Burbridge, 2020	United Kingdom	PB Dairy Alternatives	Milk	Cereals & Grains	Rice		Author defined	Rice, brown, beverage, organic,ultra-high temperature processing (UHT)	No	Yes	1	60		1.4	0.4		4.8	1.08					Unknown
PR12	Sumner & Burbridge, 2020	United Kingdom	PB Dairy Alternatives	Milk	Nuts & Seeds	Tiger Nut		Author defined	Tiger Nut, beverage, organic,ultra-high temperature processing (UHT)	No	Yes	1	56		2	0.3		5						Unknown
PR12	Sumner & Burbridge, 2020	United Kingdom	PB Dairy Alternatives	Milk	Legumes	Pea		Author defined	Pea, beverage,ultra-high temperature processing (UHT)	No	No	1	34		2.1	0.2		2	120		0		0.38	Unknown
PR12	Sumner & Burbridge, 2020	United Kingdom	PB Dairy Alternatives	Milk	Coconut	Coconut		Author defined	Coconut, beverage,ultra-high temperature processing (UHT)	No	No	1	19		1.4	1.3		1.4						Unknown
PR13	Toribio-Mateas, 2021	United Kingdom	PB Meat Alternatives	Burger	Legumes	Pea, rice		UK Food Composition Table	Pea & rice, burger	No	No	1	230	17.1	14.8	4.7	3.7	0.3				596		Both
PR13	Toribio-Mateas, 2021	United Kingdom	PB Meat Alternatives	Sausages	Legumes	Pea, rice		UK Food Composition Table	Pea & rice, sausages	No	No	1	234	14.4	15.9	5	3.2	0.3				508		Both
PR13	Toribio-Mateas, 2021	United Kingdom	PB Meat Alternatives	Mincemeat	Legumes	Soy, pea, rice		UK Food Composition Table	Soy, pea & rice, mince	No	No	1	199	19.1	10.9	3.9	4.9	0.1				248		Both
PR13	Toribio-Mateas, 2021	United Kingdom	PB Meat Alternatives	Burger	Legumes	Pea		UK Food Composition Table	Pea, burger	No	No	1	233	16.6	15	4.2	2.5	0				504		Both
PR13	Toribio-Mateas, 2021	United Kingdom	PB Meat Alternatives	Mincemeat	Legumes	Pea		UK Food Composition Table	Pea, meatballs	No	No	1	223	15	11.9	0.8	4.2	0.9				544		Both
PR15	Al-Saedi et al., 2021	Australia	PB Dairy Alternatives	Cheese	Legumes	Lupin		UK Food Composition Table	Lupin, cheese, PBA Jurien, 1st time filtration	No	No	3		27.33	9.9									Research institutions
PR15	Al-Saedi et al., 2021	Australia	PB Dairy Alternatives	Cheese	Legumes	Lupin		UK Food Composition Table	Lupin, cheese, PBA Jurien, 2nd time filtration	No	No	3		6.1	1									Research institutions
PR15	Al-Saedi et al., 2021	Australia	PB Dairy Alternatives	Cheese	Legumes	Lupin		UK Food Composition Table	Lupin, cheese, PBA Jurien, 3rd time filtration	No	No	3		4.1	0.99									Research institutions
PR15	Al-Saedi et al., 2021	Australia	PB Dairy Alternatives	Cheese	Legumes	Lupin		UK Food Composition Table	Lupin, cheese, Mandelup, 1st time filtration	No	No	3		20.6	6.23									Research institutions
PR15	Al-Saedi et al., 2021	Australia	PB Dairy Alternatives	Cheese	Legumes	Lupin		UK Food Composition Table	Lupin, cheese, Mandelup, 2nd time filtration	No	No	3		9.1	2.26									Research institutions
PR15	Al-Saedi et al., 2021	Australia	PB Dairy Alternatives	Cheese	Legumes	Lupin		UK Food Composition Table	Lupin, cheese, Mandelup, 3rd time filtration	No	No	3		5.33	0.99									Research institutions
PR16	Seves et al., 2017	Netherlands	PB Meat Alternatives	Burger	Fruits & Vegetables	Vegetables		Author defined	Burger, vegetable	No	No		216.07	11.6	1.2	1.2	3.7		0	2.3		634	0.25	Research institutions	Number of products not found; values are avarage values
PR16	Seves et al., 2017	Netherlands	PB Meat Alternatives	Mincemeat	Fruits & Vegetables	Vegetables		Author defined	Mincemeat balls, vegetable	No	No		177.11	17	1	1	3		75	2.1		695	0.25	Research institutions	Number of products not found; values are avarage values
PR16	Seves et al., 2017	Netherlands	PB Meat Alternatives	Mincemeat	Fruits & Vegetables	Vegetables		Author defined	Mincemeat, vegetable	No	No		136.47	19.1	0.1	0.1	3.5		0	2.1		585	0.26	Research institutions	Number of products not found; values are avarage values
PR16	Seves et al., 2017	Netherlands	PB Dairy Alternatives	Milk	Legumes	Soy		Author defined	Soy, beverage, "light"	No	No		28.44	2.1	0.2	0.2	1		120	0.2		40	0.38	Research institutions	Number of products not found; values are avarage values
PR16	Seves et al., 2017	Netherlands	PB Dairy Alternatives	Milk	Legumes	Soy		Author defined	Soy, flavoured, beverage	Yes	No		59.99	2.9	0.3	0.3	0.6		120	0.3		68	0.38	Research institutions	Number of products not found; values are avarage values
PR16	Seves et al., 2017	Netherlands	PB Dairy Alternatives	Milk	Fruits & Vegetables	Fruit		Author defined	Fruit-based, beverage	Yes	No		52.34	0.4	0	0	0.7		6	0.3		2	0	Research institutions	Number of products not found; values are avarage values
PR16	Seves et al., 2017	Netherlands	Non-traditional UK: Processed​	Tofu	Legumes		Soy	Author defined	Tofu	No	No		112.81	11.6	1	1	0.3		188	2.2		6	0	Research institutions	Number of products not found; values are avarage values
PR16	Seves et al., 2017	Netherlands	Non-traditional UK: Processed​	Tempeh	Legumes		Soy	Author defined	Tempeh	No	No		149.14	12.2	1.1	1.1	5.6		91	2		8	0	Research institutions	Number of products not found; values are avarage values
PR16	Seves et al., 2017	Netherlands	Meat & Poultry Products	Meat	Meat & Poultry		Poultry		Chicken, fillet	No	No		110.9	23.3	0.5	0.5	0		6	0.6		53	0.2	Research institutions	Number of products not found; values are avarage values
PR16	Seves et al., 2017	Netherlands	Meat & Poultry Products	Mincemeat	Meat & Poultry		Mixed meat		Beef & pork, mincemeat	No	No		231.6	19.2	6.9	6.9	0.3		9	1.3		177	1.25	Research institutions	Number of products not found; values are avarage values
PR16	Seves et al., 2017	Netherlands	Meat & Poultry Products	Mincemeat	Meat & Poultry		Beef		Beef, mincemeat	No	No		223.95	18.9	7	7	0.3		8	2		110	1.9	Research institutions	Number of products not found; values are avarage values
PR16	Seves et al., 2017	Netherlands	Dairy products	Milk	Dairy		Bovine milk		Bovine, milk, reduced fat (1% fat)	No	No		45.89	3.4	1	1	0		122	0		39	0.45	Research institutions	Number of products not found; values are avarage values
PR16	Seves et al., 2017	Netherlands	Dairy products	Yogurt	Dairy		Bovine milk		Bovine, yogurt, low fat	No	No		38.48	4.2	0.2	0.2	0		150	0		42	0.27	Research institutions	Number of products not found; values are avarage values
PR16	Seves et al., 2017	Netherlands	Dairy products	Cheese	Dairy		Bovine milk		Cheese, Gouda 48+	No	No		364.73	22.8	19.8	19.8	0		815	0.2		760	1.97	Research institutions	Number of products not found; values are avarage values
PR16	Seves et al., 2017	Netherlands	Meat & Poultry Products	Ham	Meat & Poultry		Pork		Pork, ham, shoulder, medium fat	No	No		132.89	16.4	2.1	2.1	0.4		9	0.8		1120	0.44	Research institutions	Number of products not found; values are avarage values
PR16	Seves et al., 2017	Netherlands	Dairy products	Cheese	Dairy		Bovine milk		Cheese, Gouda 30+	No	No		288.01	30.4	12.1	12.1	0		1045	0.2		735	1.57	Research institutions	Number of products not found; values are avarage values
PR18	Angelino et al., 2020	Italy	PB Dairy Alternatives	Milk	Cereals & Grains	Oat		UK Food Composition Table	Oat, beverage	No	No	40	47	0.6	1.2	0.2		4.5				40		Research institutions	Extracted median values. Salt values transformed from g to mg of sodium. Bovine milk taken from a different source (not analyzed in the same way); Health claims per milks were not considered because different milks were combined. Contacted authors to request indivdual data.
PR18	Angelino et al., 2020	Italy	PB Dairy Alternatives	Milk	Nuts & Seeds	Almond		UK Food Composition Table	Almond, beverage	No	No	32	38	0.8	2.3	0.2		3				40		Research institutions	Extracted median values. Salt values transformed from g to mg of sodium. Bovine milk taken from a different source (not analyzed in the same way); Health claims per milks were not considered because different milks were combined. Contacted authors to request indivdual data.
PR18	Angelino et al., 2020	Italy	PB Dairy Alternatives	Milk	Cereals & Grains	Rice		UK Food Composition Table	Rice, beverage	No	No	72	57	0.2	1	0.2		6.2				40		Research institutions	Extracted median values. Salt values transformed from g to mg of sodium. Bovine milk taken from a different source (not analyzed in the same way); Health claims per milks were not considered because different milks were combined. Contacted authors to request indivdual data.
PR18	Angelino et al., 2020	Italy	PB Dairy Alternatives	Milk	Legumes	Soy		UK Food Composition Table	Soy, beverage	No	No	84	44	3.3	2	0.3		2.6				40		Research institutions	Extracted median values. Salt values transformed from g to mg of sodium. Bovine milk taken from a different source (not analyzed in the same way); Health claims per milks were not considered because different milks were combined. Contacted authors to request indivdual data.
PR18	Angelino et al., 2020	Italy	PB Dairy Alternatives	Milk	Unknown	Blend		UK Food Composition Table	Blends, beverage	No	No	59	59	0.6	1.9	0.3		5.1				40		Research institutions	Extracted median values. Salt values transformed from g to mg of sodium. Bovine milk taken from a different source (not analyzed in the same way); Health claims per milks were not considered because different milks were combined. Contacted authors to request indivdual data.
PR18	Angelino et al., 2020	Italy	PB Dairy Alternatives	Milk	Unknown	Blended (unknown)		UK Food Composition Table	Blended (unknown), beverage	No	No	43	46	0.5	1.6	0.3		3.9				40		Research institutions	Extracted median values. Salt values transformed from g to mg of sodium. Bovine milk taken from a different source (not analyzed in the same way); Health claims per milks were not considered because different milks were combined. Contacted authors to request indivdual data.
PR19	Szparaga et al., 2019	Poland	PB Dairy Alternatives	Milk	Coconut	Coconut			Coconut, beverage, with probiotic, 1-day stored	No	No	3		3.23	21.08									Research institutions	Extracted mean values
PR19	Szparaga et al., 2019	Poland	PB Dairy Alternatives	Milk	Nuts & Seeds	Hemp			Hemp, beverage, with probiotic, 1-day stored	No	No	3		6.96	18.02									Research institutions	Extracted mean values
PR19	Szparaga et al., 2019	Poland	PB Dairy Alternatives	Milk	Coconut	Coconut			Coconut, beverage, 1-day stored	No	No	3		3.23	21.08									Research institutions	Extracted mean values
PR19	Szparaga et al., 2019	Poland	PB Dairy Alternatives	Milk	Nuts & Seeds	Hemp			Hemp, beverage, 1-day stored	No	No	3		6.96	18.02									Research institutions	Extracted mean values
PR19	Szparaga et al., 2019	Poland	PB Dairy Alternatives	Milk	Coconut	Coconut			Coconut, beverage, with probiotic, fermented, 1-day stored	No	No	3		3.02	21.06									Research institutions	Extracted mean values
PR19	Szparaga et al., 2019	Poland	PB Dairy Alternatives	Milk	Nuts & Seeds	Hemp			Hemp, beverage, with probiotic, fermented, 1-day stored	No	No	3		6.68	18.01									Research institutions	Extracted mean values
PR19	Szparaga et al., 2019	Poland	PB Dairy Alternatives	Milk	Coconut	Coconut			Coconut, beverage, fermented, 1-day stored	No	No	3		3.02	21.06									Research institutions	Extracted mean values
PR19	Szparaga et al., 2019	Poland	PB Dairy Alternatives	Milk	Nuts & Seeds	Hemp			Hemp, beverage, fermented, 1-day stored	No	No	3		6.68	18.01									Research institutions	Extracted mean values
PR19	Szparaga et al., 2019	Poland	PB Dairy Alternatives	Milk	Coconut	Coconut			Coconut, beverage, with probiotic, 7-day stored	No	No	3		3.17	21.01									Research institutions	Extracted mean values
PR19	Szparaga et al., 2019	Poland	PB Dairy Alternatives	Milk	Nuts & Seeds	Hemp			Hemp, beverage, with probiotic, 7-day stored	No	No	3		6.91	17.97									Research institutions	Extracted mean values
PR19	Szparaga et al., 2019	Poland	PB Dairy Alternatives	Milk	Coconut	Coconut			Coconut, beverage, 7-day stored	No	No	3		3.15	21.02									Research institutions	Extracted mean values
PR19	Szparaga et al., 2019	Poland	PB Dairy Alternatives	Milk	Nuts & Seeds	Hemp			Hemp, beverage, 7-day stored	No	No	3		6.89	17.95									Research institutions	Extracted mean values
PR19	Szparaga et al., 2019	Poland	PB Dairy Alternatives	Milk	Coconut	Coconut			Coconut, beverage, with probiotic, fermented, 7-day stored	No	No	3		2.95	20.98									Research institutions	Extracted mean values
PR19	Szparaga et al., 2019	Poland	PB Dairy Alternatives	Milk	Nuts & Seeds	Hemp			Hemp, beverage, with probiotic, fermented, 7-day stored	No	No	3		6.41	17.95									Research institutions	Extracted mean values
PR19	Szparaga et al., 2019	Poland	PB Dairy Alternatives	Milk	Coconut	Coconut			Coconut, beverage, fermented, 7-day stored	No	No	3		2.96	20.96									Research institutions	Extracted mean values
PR19	Szparaga et al., 2019	Poland	PB Dairy Alternatives	Milk	Nuts & Seeds	Hemp			Hemp, beverage, fermented, 7-day stored	No	No	3		6.45	17.89									Research institutions	Extracted mean values
PR19	Szparaga et al., 2019	Poland	PB Dairy Alternatives	Milk	Coconut	Coconut			Coconut, beverage, with probiotic, 14-day stored	No	No	3		3.1	20.94									Research institutions	Extracted mean values
PR19	Szparaga et al., 2019	Poland	PB Dairy Alternatives	Milk	Nuts & Seeds	Hemp			Hemp, beverage, with probiotic, 14-day stored	No	No	3		6.82	17.92									Research institutions	Extracted mean values
PR19	Szparaga et al., 2019	Poland	PB Dairy Alternatives	Milk	Coconut	Coconut			Coconut, beverage, 14-day stored	No	No	3		3.09	20.93									Research institutions	Extracted mean values
PR19	Szparaga et al., 2019	Poland	PB Dairy Alternatives	Milk	Nuts & Seeds	Hemp			Hemp, beverage, 14-day stored	No	No	3		6.78	17.89									Research institutions	Extracted mean values
PR19	Szparaga et al., 2019	Poland	PB Dairy Alternatives	Milk	Coconut	Coconut			Coconut, beverage, with probiotic, fermented, 14-day stored	No	No	3		2.84	20.87									Research institutions	Extracted mean values
PR19	Szparaga et al., 2019	Poland	PB Dairy Alternatives	Milk	Nuts & Seeds	Hemp			Hemp, beverage, with probiotic, fermented, 14-day stored	No	No	3		6.33	17.81									Research institutions	Extracted mean values
PR19	Szparaga et al., 2019	Poland	PB Dairy Alternatives	Milk	Coconut	Coconut			Coconut, beverage, fermented, 14-day stored	No	No	3		2.87	20.89									Research institutions	Extracted mean values
PR19	Szparaga et al., 2019	Poland	PB Dairy Alternatives	Milk	Nuts & Seeds	Hemp			Hemp, beverage, fermented, 14-day stored	No	No	3		6.34	17.78									Research institutions	Extracted mean values
PR19	Szparaga et al., 2019	Poland	PB Dairy Alternatives	Milk	Coconut	Coconut			Coconut, beverage, with probiotic, 21-day stored	No	No	3		3.01	20.84									Research institutions	Extracted mean values
PR19	Szparaga et al., 2019	Poland	PB Dairy Alternatives	Milk	Nuts & Seeds	Hemp			Hemp, beverage, with probiotic, 21-day stored	No	No	3		6.68	17.69									Research institutions	Extracted mean values
PR19	Szparaga et al., 2019	Poland	PB Dairy Alternatives	Milk	Coconut	Coconut			Coconut, beverage, 21-day stored	No	No	3		2.98	20.79									Research institutions	Extracted mean values
PR19	Szparaga et al., 2019	Poland	PB Dairy Alternatives	Milk	Nuts & Seeds	Hemp			Hemp, beverage, 21-day stored	No	No	3		6.63	17.66									Research institutions	Extracted mean values
PR19	Szparaga et al., 2019	Poland	PB Dairy Alternatives	Milk	Coconut	Coconut			Coconut, beverage, with probiotic, fermented, 21-day stored	No	No	3		2.67	20.75									Research institutions	Extracted mean values
PR19	Szparaga et al., 2019	Poland	PB Dairy Alternatives	Milk	Nuts & Seeds	Hemp			Hemp, beverage, with probiotic, fermented, 21-day stored	No	No	3		6.19	17.66									Research institutions	Extracted mean values
PR19	Szparaga et al., 2019	Poland	PB Dairy Alternatives	Milk	Coconut	Coconut			Coconut, beverage, fermented, 21-day stored	No	No	3		2.71	20.73									Research institutions	Extracted mean values
PR19	Szparaga et al., 2019	Poland	PB Dairy Alternatives	Milk	Nuts & Seeds	Hemp			Hemp, beverage, fermented, 21-day stored	No	No	3		6.22	17.62									Research institutions	Extracted mean values
PR20	Tangyu et al., 2021	Switzerland	PB Dairy Alternatives	Milk	Legumes	Chickpea		UK Food Composition Table	Chickpea, beverage	No	No	3		1.34	0.61									Industry
PR23	Boeck et al., 2021	Ireland	PB Dairy Alternatives	Yogurt	Legumes	Lentil		Author defined	Lentil, yogurt, non-fermented	No	No	3												Research institutions	Extracted mean values
PR23	Boeck et al., 2021	Ireland	PB Dairy Alternatives	Yogurt	Legumes	Soy		Author defined	Soy, yogurt, non-fermented	No	No	3												Research institutions	Extracted mean values
PR23	Boeck et al., 2021	Ireland	Dairy products	Yogurt	Dairy	Milk	Bovine milk		Bovine, yogurt, non-fermented	No	No	3												Research institutions	Extracted mean values
PR23	Boeck et al., 2021	Ireland	PB Dairy Alternatives	Yogurt	Legumes	Lentil		Author defined	Lentil, yogurt, fermented	No	No	3												Research institutions	Extracted mean values
PR23	Boeck et al., 2021	Ireland	PB Dairy Alternatives	Yogurt	Legumes	Soy		Author defined	Soy, yogurt, fermented	No	No	3												Research institutions	Extracted mean values
PR23	Boeck et al., 2021	Ireland	Dairy products	Yogurt	Dairy	Milk	Bovine milk		Bovine, yogurt, fermented	No	No	3												Research institutions	Extracted mean values
PR25	Smetana et al., 2021	Germany	Meat & Poultry Products	Burger	Meat & Poultry		Beef		Beef, burger	No	No	1	235	18	20	8.4	0.4	0				1000		Research institutions
PR25	Smetana et al., 2021	Germany	PB Meat Alternatives	Burger	Legumes	Pea		Author defined	Pea, burger	No	No	1	269	18	19	5	1.3	0				1100		Research institutions
PR25	Smetana et al., 2021	Germany	PB Meat Alternatives	Burger	Mycoprotein	Mycoprotein		Author defined	Mycoprotein, burger	No	No	1	255	21	14	3	3.1	3				1200		Research institutions
PR25	Smetana et al., 2021	Germany	PB Meat Alternatives	Burger	Legumes	Soy		Author defined	Soy, burger	No	No	1	169	14	10	0.7	5.1	1.2				1900		Research institutions
PR25	Smetana et al., 2021	Germany	Meat & Poultry Products	Burger	Meat & Poultry		Beef		Beef, burger, cooked	No	No	1	235	18	20	8.4	0.4	0				1000		Research institutions
PR25	Smetana et al., 2021	Germany	PB Meat Alternatives	Burger	Legumes	Pea		Author defined	Pea, burger, cooked	No	No	1	269	18	19	5	1.3	0				1100		Research institutions
PR25	Smetana et al., 2021	Germany	PB Meat Alternatives	Burger	Mycoprotein	Mycoprotein		Author defined	Mycoprotein, burger, cooked	No	No	1	255	21	14	3	3.1	3				1200		Research institutions
PR25	Smetana et al., 2021	Germany	PB Meat Alternatives	Burger	Legumes	Soy		Author defined	Soy, burger, cooked	No	No	1	169	14	10	0.7	5.1	1.2				1900		Research institutions
PR26	Liu et al., 2021	Canada	PB Meat Alternatives	Burger	Legumes	Pea		Author defined	Pea, burger	No	No	1		17.7	15.9									Research institutions
PR26	Liu et al., 2021	Canada	PB Meat Alternatives	Burger	Legumes	Pea		Author defined	Pea, burger	No	No	1		17.7	15									Research institutions
PR26	Liu et al., 2021	Canada	PB Meat Alternatives	Burger	Legumes	Soy		Author defined	Soy, burger	No	No	1		16.8	8.8									Research institutions
PR26	Liu et al., 2021	Canada	PB Meat Alternatives	Burger	Legumes	Soy		Author defined	Soy, burger	No	No	1		13.3	4									Research institutions
PR26	Liu et al., 2021	Canada	Meat & Poultry Products	Mincemeat	Meat & Poultry		Beef		Beef, burger	No	No	1		15	16.8									Research institutions
PR27	van Vliet et al., 2021	United States	PB Meat Alternatives	Meat	Legumes	Soy		Author defined	Soy, meat alternative	No	No	1	221.239	16.81	12.39		2.65	0	159.29	3.72		327.43	2.65	Industry
PR27	van Vliet et al., 2021	United States	Meat & Poultry Products	Mincemeat	Meat & Poultry		Beef		Beef, ground, grass-fed	No	No	1	194.69	20.35	12.39		0	0	10.62	1.77		61.95	1.77	Industry
PR28	Crimarco et al., 2020	United States	PB Meat Alternatives	Burger	Legumes	Pea		Author defined	Pea, plant-based burger	No	No	1	221.239	17.7	15.93		1.77					345.13		Industry
PR28	Crimarco et al., 2020	United States	PB Meat Alternatives	Mincemeat	Legumes	Pea		Author defined	Pea, plant-based beef crumbles	No	No	1	163.636	21.82	5.45		1.82					436.36		Industry
PR28	Crimarco et al., 2020	United States	PB Meat Alternatives	Sausages	Legumes	Pea		Author defined	Pea, plant-based breakfast sausage	No	No	1	261.538	20	20		1.54					507.69		Industry
PR28	Crimarco et al., 2020	United States	PB Meat Alternatives	Sausages	Legumes	Pea		Author defined	Pea, plant-based hot Italian sausage	No	No	1	250	21.05	15.79		3.95					657.89		Industry
PR28	Crimarco et al., 2020	United States	PB Meat Alternatives	Sausages	Legumes	Pea		Author defined	Pea, plant-based brat sausage	No	No	1	250	21.05	15.79		3.95					657.89		Industry
PR28	Crimarco et al., 2020	United States	PB Meat Alternatives	Meat	Legumes	Soy & pea		Author defined	Soy & pea, plant-based grilled chicken strips	No	No	1	152.941	25.88	2.35		3.53					423.53		Industry
PR28	Crimarco et al., 2020	United States	PB Meat Alternatives	Meat	Legumes	Soy & pea		Author defined	Soy & pea, plant-based lightly seasoned chicken strips	No	No	1	152.941	23.53	4.12		3.53					400		Industry
PR28	Crimarco et al., 2020	United States	Meat & Poultry Products	Burger	Meat & Poultry		Beef		Beef, burger, grass-fed	No	No	1	293	16	25		0					67		Industry
PR28	Crimarco et al., 2020	United States	Meat & Poultry Products	Mincemeat	Meat & Poultry		Beef		Beef, ground, grass-fed (80% lean, 20% fat)	No	No	1	293	16	25		0					67		Industry
PR28	Crimarco et al., 2020	United States	Meat & Poultry Products	Sausages	Meat & Poultry		Pork		Pork, breakfast sausage	No	No	1	234.043	14.89	19.15		0					680.85		Industry
PR28	Crimarco et al., 2020	United States	Meat & Poultry Products	Sausages	Meat & Poultry		Pork		Pork, italin sausage	No	No	1	239.437	14.08	19.72		0					676.06		Industry
PR28	Crimarco et al., 2020	United States	Meat & Poultry Products	Sausages	Meat & Poultry		Pork		Pork, bratwurst	No	No	1	403.509	14.04	36.84		0					701.75		Industry
PR28	Crimarco et al., 2020	United States	Meat & Poultry Products	Poultry	Meat & Poultry		Poultry		Chicken, breast	No	No	1	123.894	23.01	2.65		0					123.89		Industry
PR29	Saget et al., 2021a	Ireland	PB Meat Alternatives	Mincemeat	Legumes	Pea		Author defined	Pea, mincemeat, cooked	No	No	1	209	22.33			1							Research institutions	Excluded land use because units were not comparable to other studies. Uses LANCA method that account LU with erosion resistance, mechanical filtration, Physicochemical Filtration, Groundwater Replenishment, Biotic Production; Env. categories that were not extracted: acidification, CC & Carbon opportunity cost, ionising radiation, photochemical ozone form, resource use min & metals, respiratory in…
PR29	Saget et al., 2021a	Ireland	Meat & Poultry Products	Mincemeat	Meat & Poultry		Beef		Beef, grass-fed (Ireland), mincemeat balls, cooked	No	No	1	240	17.5			2							Research institutions	Excluded land use because units were not comparable to other studies. Uses LANCA method that account LU with erosion resistance, mechanical filtration, Physicochemical Filtration, Groundwater Replenishment, Biotic Production; Env. categories that were not extracted: acidification, CC & Carbon opportunity cost, ionising radiation, photochemical ozone form, resource use min & metals, respiratory in…
PR29	Saget et al., 2021a	Ireland	Meat & Poultry Products	Mincemeat	Meat & Poultry		Beef		Beef, (Brazil), mincemeat balls, cooked	No	No	1	240	17.5			2							Research institutions	Excluded land use because units were not comparable to other studies. Uses LANCA method that account LU with erosion resistance, mechanical filtration, Physicochemical Filtration, Groundwater Replenishment, Biotic Production; Env. categories that were not extracted: acidification, CC & Carbon opportunity cost, ionising radiation, photochemical ozone form, resource use min & metals, respiratory in…
PR31	Detzel et al., 2021	Germany	PB Meat Alternatives	Meat	Legumes	Lupin & amaranth		Author defined	Lupin & amaranth, extrudated vegetable meat	No	No	1	136	30	1									Research institutions
PR31	Detzel et al., 2021	Germany	PB Meat Alternatives	Meat	Legumes	Lupin & buckwheat		Author defined	Lupin & buckwheat, extrudated vegetable meat	No	No	1	136	30	1									Research institutions
PR31	Detzel et al., 2021	Germany	PB Meat Alternatives	Meat	Legumes	Faba bean & amaranth		Author defined	Faba bean & amaranth, extrudated vegetable meat	No	No	1	136	30	1									Research institutions
PR31	Detzel et al., 2021	Germany	Meat & Poultry Products	Poultry	Meat & Poultry		Poultry		Chicken, breast (high performance)	No	No	1	119	21.4	3.1									Research institutions
PR31	Detzel et al., 2021	Germany	Meat & Poultry Products	Poultry	Meat & Poultry		Poultry		Chicken, breast (conventional)	No	No	1	119	21.4	3.1									Research institutions
PR31	Detzel et al., 2021	Germany	PB Dairy Alternatives	Milk	Legumes	Lentil		Author defined	Lentil, beverage	No	No	1	52	3.3	3.3									Research institutions
PR31	Detzel et al., 2021	Germany	PB Dairy Alternatives	Milk	Legumes	Faba bean		Author defined	Faba bean, beverage	No	No	1	52	3.3	3.3									Research institutions
PR31	Detzel et al., 2021	Germany	Dairy products	Milk	Dairy		Bovine milk		Bovine, milk (high performance)	No	No	1	67	3.3	3.8									Research institutions
PR31	Detzel et al., 2021	Germany	Dairy products	Milk	Dairy		Bovine milk		Bovine, milk (conventional)	No	No	1	67	3.3	3.8									Research institutions
PR33	Heusala et al., 2020	Finland	PB Dairy Alternatives	Yogurt	Cereals & Grains	Oat		UK Food Composition Table	Oat, yogurt	No	No	1	91.6	5.6										Research institutions
PR34	Goldstein et al., 2017	United States	PB Meat Alternatives	Burger	Legumes	Soy		Author defined	Soy, plant-based, burger	No	No	1	260.05	22.72	15.8	12.93	6.75	0.81	24.2	2.5		561	3.6	Industry	Converted data to 100g. Assumed to be impossible burger
PR34	Goldstein et al., 2017	United States	Meat & Poultry Products	Mincemeat	Meat & Poultry		Beef		Beef, mincemeat, (0.43 carcass yield)	No	No		215	18.59	15	5.72	0	0	15	2.09		66	2.17	Industry	Converted data to 100g. Values of Beef from USDA
PR34	Goldstein et al., 2017	United States	Meat & Poultry Products	Mincemeat	Meat & Poultry		Beef		Beef, mincemeat, (0.39 carcass yield)	No	No		215	18.59	15	5.72	0	0	15	2.09		66	2.17	Industry	Converted data to 100g. Values of Beef from USDA
PR35	Fresan et al., 2019a	United States	PB Meat Alternatives	Burger	Cereals & Grains	Wheat		UK Food Composition Table	Wheat, plant-based burger	No	No	32	176.52	21.68	5.68	0.77	1.35					251.2	1.1	Research institutions
PR35	Fresan et al., 2019a	United States	PB Meat Alternatives	Burger	Legumes	Soy		UK Food Composition Table	Soy, plant-based burger	No	No	7	234.62	24.96	6.63	0.94	6.35					267.06	0.87	Research institutions
PR35	Fresan et al., 2019a	United States	PB Meat Alternatives	Burger	Cereals & Grains	Wheat & soy		UK Food Composition Table	Wheat & soy, plant-based burger	No	No	10	185.52	21.44	5.64	0.75	2.71					189.65	2.24	Research institutions
PR35	Fresan et al., 2019a	United States	PB Meat Alternatives	Burger	Nuts & Seeds	Nuts		UK Food Composition Table	Nuts, plant-based burger	No	No	7	204.6	18.12	11.59	1.7	3.01					162.18	1.02	Research institutions
PR38	De Marchi et al., 2021	Italy	PB Meat Alternatives	Burger	Legumes	Pea	meat-based burgers	Author defined	Pea, plant-based burger	No	No	1	337.841	19.7	19.36		2.9		19.93	3.61		380.04	0	Research institutions
PR38	De Marchi et al., 2021	Italy	PB Meat Alternatives	Burger	Legumes	Pea	meat-based burgers	Author defined	Pea, plant-based burger	No	No	1	322.683	18.43	19.08		3.18		17.68	3.3		355.5		Research institutions
PR38	De Marchi et al., 2021	Italy	PB Meat Alternatives	Burger	Legumes	Pea	meat-based burgers	Author defined	Pea, plant-based burger	No	No	1	307.483	18.38	17.11		2.69		15.13	3.31		365.32		Research institutions
PR38	De Marchi et al., 2021	Italy	PB Meat Alternatives	Burger	Nuts & Seeds	Sunflower & pea	meat-based burgers	Author defined	Sunflower & pea, plant-based burger	No	No	1	215.124	12.83	11.39		4.23		69.93	2.36		698.1		Research institutions
PR38	De Marchi et al., 2021	Italy	PB Meat Alternatives	Burger	Nuts & Seeds	Sunflower & pea	meat-based burgers	Author defined	Sunflower & pea, plant-based burger	No	No	1	214.271	13.33	11.1		4.01		71.77	2.43		717.69		Research institutions
PR38	De Marchi et al., 2021	Italy	PB Meat Alternatives	Burger	Nuts & Seeds	Sunflower & pea	meat-based burgers	Author defined	Sunflower & pea, plant-based burger	No	No	1	211.799	13.34	10.8		4.35		71.31	2.39		698.72		Research institutions
PR38	De Marchi et al., 2021	Italy	PB Meat Alternatives	Burger	Nuts & Seeds	Sunflower & pea	meat-based burgers	Author defined	Sunflower & pea, plant-based burger	No	No	1	213.097	13.3	11.1		4.31		72.89	2.5		715.3		Research institutions
PR38	De Marchi et al., 2021	Italy	PB Meat Alternatives	Burger	Nuts & Seeds	Sunflower & pea	meat-based burgers	Author defined	Sunflower & pea, plant-based burger	No	No	1	224.201	18.29	8.15		5.82		85.35	2.68		447.41		Research institutions
PR38	De Marchi et al., 2021	Italy	PB Meat Alternatives	Burger	Legumes	Soy	meat-based burgers	Author defined	Soy, plant-based burger	No	No	1	225.418	18.27	8.76		4.91		85.76	2.67		409.52		Research institutions
PR38	De Marchi et al., 2021	Italy	PB Meat Alternatives	Burger	Legumes	Soy	meat-based burgers	Author defined	Soy, plant-based burger	No	No	1	226.89	17.75	8.92		5.02		83.5672	2.63068		385.19		Research institutions
PR38	De Marchi et al., 2021	Italy	Meat & Poultry Products	Burger	Meat & Poultry		Beef		Beef, bovino unika, burger	No	No	1	225.26	17.65	12.33		0.91		10.05	1.16		422.23		Research institutions
PR38	De Marchi et al., 2021	Italy	Meat & Poultry Products	Burger	Meat & Poultry		Beef		Beef, bovino unika, burger	No	No	1	227.351	18.26	12.7		0.98		9.37	1.15		429.38		Research institutions
PR38	De Marchi et al., 2021	Italy	Meat & Poultry Products	Burger	Meat & Poultry		Beef		Beef, chianina, burger	No	No	1	189.73	18.56	7.98		0.43		8.54	1.29		421.47		Research institutions
PR38	De Marchi et al., 2021	Italy	Meat & Poultry Products	Burger	Meat & Poultry		Beef		Beef, chianina, burger	No	No	1	189.214	18.75	7.96		0.48		8.53	1.32		432.08		Research institutions
PR38	De Marchi et al., 2021	Italy	Meat & Poultry Products	Burger	Meat & Poultry		Beef		Beef, Angus, burger	No	No	1	291.427	15.89	20.33		0.83		8.58	1.22		436.21		Research institutions
PR38	De Marchi et al., 2021	Italy	Meat & Poultry Products	Burger	Meat & Poultry		Beef		Beef, Angus, burger	No	No	1	277.596	15.51	18.43		0.73		7.69	1.35		444.52		Research institutions
PR38	De Marchi et al., 2021	Italy	Meat & Poultry Products	Burger	Meat & Poultry		Beef		Beef, scottona, burger	No	No	1	235.766	18.45	11.73		0.74		7.97	1.41		424.11		Research institutions
PR38	De Marchi et al., 2021	Italy	Meat & Poultry Products	Burger	Meat & Poultry		Beef		Beef, scottona, burger	No	No	1	254.351	16.31	15.88		0.6		14.15	1.37		415.69		Research institutions
PR40	Curtain & Grafenauer, 2019	Australia	PB Meat Alternatives	Burger	Unknown	Unknown		UK Food Composition Table	Plant-based, burger	No	No	50	736	9.6	7.2	1.5	5.3	3.4		3.6		372		Research institutions	Values from mean
PR40	Curtain & Grafenauer, 2019	Australia	PB Meat Alternatives	Burger	Unknown	Unknown		UK Food Composition Table	Plant-based, sausages	No	No	29	735	13.4	7.9	2.4	4.2	2.2		3.4		497		Research institutions	Values from mean
PR40	Curtain & Grafenauer, 2019	Australia	PB Meat Alternatives	Burger	Unknown	Unknown		UK Food Composition Table	Plant-based, Mince	No	No	10	574	13.7	5.4	2.1	5.9	1.9		2.8		401		Research institutions	Values from mean
PR40	Curtain & Grafenauer, 2019	Australia	PB Meat Alternatives	Burger	Unknown	Unknown		UK Food Composition Table	Plant-based, Chicken	No	No	24	830	13.4	9.4	1.6	4.7	2.1		4.8		508		Research institutions	Values from mean
PR40	Curtain & Grafenauer, 2019	Australia	PB Meat Alternatives	Burger	Unknown	Unknown		UK Food Composition Table	Plant-based, seafood	No	No	9	674	8.9	7.6	1.4	3.6	3.3				447		Research institutions	Values from mean
PR40	Curtain & Grafenauer, 2019	Australia	PB Meat Alternatives	Burger	Unknown	Unknown		UK Food Composition Table	Plant-based, other	No	No	15	778	14.5	7.9	1.6	4.9	3.2		3.2		568		Research institutions	Values from mean
PR40	Curtain & Grafenauer, 2019	Australia	PB Meat Alternatives	Burger	Unknown	Unknown		UK Food Composition Table	Plant-based, other	No	No	15	778	14.5	7.9	1.6	4.9	3.2				568		Research institutions	Values from mean
PR41	Cherta-Murillo & Frost, 2021	United Kingdom	PB Meat Alternatives	Meat	Mycoprotein	Mycoprotein		Author defined	Mycoprotein	No	No	1	85	11	3	0.7	6	0						Both	Nutrient data from Quorn and Sainsbury’s website
PR41	Cherta-Murillo & Frost, 2021	United Kingdom	PB Meat Alternatives	Mincemeat	Mycoprotein	Mycoprotein		Author defined	Mycoprotein, mince	No	No	1	92	13	1.7	0.5	7.5	0.1						Both	Nutrient data from Quorn and Sainsbury’s website
PR41	Cherta-Murillo & Frost, 2021	United Kingdom	Meat & Poultry Products	Mincemeat	Meat & Poultry		Beef		Beef, mincemeat (5% fat)	No	No	1	168	31.3	4.7	2.1	0.5	0.5						Both	Nutrient data from Quorn and Sainsbury’s website
PR42	Bottin et al., 2016	United Kingdom	PB Meat Alternatives	Meat	Mycoprotein	Mycoprotein		UK Food Composition Table	Mycoprotein	No	No	1	85	11	3	0.4	6							Both
PR44	Fresan & Rippin, 2021	Spain	PB Dairy Alternatives	Cheese	Coconut	Coconut		Author defined	Coconut oil, Grated, cheese	No	No	1	298	0	24	22	0	0				880		Research institutions	Nutrient data from supplementary material
PR44	Fresan & Rippin, 2021	Spain	PB Dairy Alternatives	Cheese	Coconut	Coconut		Author defined	Coconut oil, Block, cheese	No	No	1	305	0	29	26	0	0				680		Research institutions	Nutrient data from supplementary material
PR44	Fresan & Rippin, 2021	Spain	PB Dairy Alternatives	Cheese	Coconut	Coconut		Author defined	Coconut oil, Grated, cheese	No	No	1	304	0.7	22.9	19	4	0.2				720		Research institutions	Nutrient data from supplementary material
PR44	Fresan & Rippin, 2021	Spain	PB Dairy Alternatives	Cheese	Coconut	Coconut		Author defined	Coconut oil, Block, cheese	No	No	1	303	1	21.5	17.6	0.5	3.1				600		Research institutions	Nutrient data from supplementary material
PR44	Fresan & Rippin, 2021	Spain	PB Dairy Alternatives	Cheese	Coconut	Coconut		Author defined	Coconut oil, Block, cheese	No	No	1	297	0.5	20.8	17.4	5.9	0				720		Research institutions	Nutrient data from supplementary material
PR44	Fresan & Rippin, 2021	Spain	PB Dairy Alternatives	Cheese	Coconut	Coconut		Author defined	Coconut oil, Block, cheese	No	No	1	303	0.5	24.4	20.9	1.5	0.1				640		Research institutions	Nutrient data from supplementary material
PR44	Fresan & Rippin, 2021	Spain	PB Dairy Alternatives	Cheese	Coconut	Coconut		Author defined	Coconut oil, Slices, cheese	No	No	1	288	2.2	21.9	21.2	0	0.2				400		Research institutions	Nutrient data from supplementary material
PR44	Fresan & Rippin, 2021	Spain	PB Dairy Alternatives	Cheese	Coconut	Coconut		Author defined	Coconut oil, Slices, cheese	No	No	1	288	2.2	21.9	21.2	0	0.2				400		Research institutions	Nutrient data from supplementary material
PR44	Fresan & Rippin, 2021	Spain	PB Dairy Alternatives	Cheese	Coconut	Coconut		Author defined	Coconut oil, Slices, cheese	No	No	1	293	1.4	23	20	0	0				800		Research institutions	Nutrient data from supplementary material
PR44	Fresan & Rippin, 2021	Spain	PB Dairy Alternatives	Cheese	Coconut	Coconut		Author defined	Coconut oil, Slices, cheese	No	No	1	285	0	23	21	0	0				920		Research institutions	Nutrient data from supplementary material
PR44	Fresan & Rippin, 2021	Spain	PB Dairy Alternatives	Cheese	Coconut	Coconut		Author defined	Coconut oil, Slices, cheese	No	No	1	285	0	23	21	0	0				920		Research institutions	Nutrient data from supplementary material
PR44	Fresan & Rippin, 2021	Spain	PB Dairy Alternatives	Cheese	Coconut	Coconut		Author defined	Coconut oil, Slices, cheese	No	No	1	290	0.5	23	21	0	1.2				920		Research institutions	Nutrient data from supplementary material
PR44	Fresan & Rippin, 2021	Spain	PB Dairy Alternatives	Cheese	Coconut	Coconut		Author defined	Coconut oil, Block, cheese	No	No	1	276	0	25.3	16	5.4	0.4				600		Research institutions	Nutrient data from supplementary material
PR44	Fresan & Rippin, 2021	Spain	PB Dairy Alternatives	Cheese	Coconut	Coconut		Author defined	Coconut oil, Block, cheese	No	No	1	327	0.4	26.8	21.5	4.7	0.5				600		Research institutions	Nutrient data from supplementary material
PR44	Fresan & Rippin, 2021	Spain	PB Dairy Alternatives	Cheese	Coconut	Coconut		Author defined	Coconut oil, Grated, cheese	No	No	1	267	0	16.7	8.3	0	0				800		Research institutions	Nutrient data from supplementary material
PR44	Fresan & Rippin, 2021	Spain	PB Dairy Alternatives	Cheese	Coconut	Coconut		Author defined	Coconut oil, Grated, cheese	No	No	1	267	0	16.7	10	0	0				760		Research institutions	Nutrient data from supplementary material
PR44	Fresan & Rippin, 2021	Spain	PB Dairy Alternatives	Cheese	Coconut	Coconut		Author defined	Coconut oil, Grated, cheese	No	No	1	313	0	25.9	21.6	3.2	0				640		Research institutions	Nutrient data from supplementary material
PR44	Fresan & Rippin, 2021	Spain	PB Dairy Alternatives	Cheese	Coconut	Coconut		Author defined	Coconut oil, Grated, cheese	No	No	1	280	1.6	20.6	19.9	0	0.2				400		Research institutions	Nutrient data from supplementary material
PR44	Fresan & Rippin, 2021	Spain	PB Dairy Alternatives	Cheese	Coconut	Coconut		Author defined	Coconut oil, Grated, cheese	No	No	1	240	1.6	17	16.6	0	0.2				400		Research institutions	Nutrient data from supplementary material
PR44	Fresan & Rippin, 2021	Spain	PB Dairy Alternatives	Cheese	Coconut	Coconut		Author defined	Coconut oil, Slices, cheese	No	No	1	273	0	22.7	18.2	0	0				760		Research institutions	Nutrient data from supplementary material
PR44	Fresan & Rippin, 2021	Spain	PB Dairy Alternatives	Cheese	Coconut	Coconut		Author defined	Coconut oil, Block, cheese	No	No	1	311	0.6	23.7	20	2.1	7.1				600		Research institutions	Nutrient data from supplementary material
PR44	Fresan & Rippin, 2021	Spain	PB Dairy Alternatives	Cheese	Coconut	Coconut		Author defined	Coconut oil, Block, cheese	No	No	1	303	0	24	22	0	0				880		Research institutions	Nutrient data from supplementary material
PR44	Fresan & Rippin, 2021	Spain	PB Dairy Alternatives	Cheese	Coconut	Coconut		Author defined	Coconut oil, Block, cheese	No	No	1	279	1.6	17	16	0	0.3				1400		Research institutions	Nutrient data from supplementary material
PR44	Fresan & Rippin, 2021	Spain	PB Dairy Alternatives	Cheese	Coconut	Coconut		Author defined	Coconut oil, Slices, cheese	No	No	1	297	0.3	24	20.7	0	0				600		Research institutions	Nutrient data from supplementary material
PR44	Fresan & Rippin, 2021	Spain	PB Dairy Alternatives	Cheese	Coconut	Coconut		Author defined	Coconut oil, Slices, cheese	No	No	1	285	0	23	21	0	0				920		Research institutions	Nutrient data from supplementary material
PR44	Fresan & Rippin, 2021	Spain	PB Dairy Alternatives	Cheese	Coconut	Coconut		Author defined	Coconut oil, Grated, cheese	No	No	1	298	0	24	22	0	0				920		Research institutions	Nutrient data from supplementary material
PR44	Fresan & Rippin, 2021	Spain	PB Dairy Alternatives	Cheese	Coconut	Coconut		Author defined	Coconut oil, Slices, cheese	No	No	1	284	1.2	22	20	0	1				880		Research institutions	Nutrient data from supplementary material
PR44	Fresan & Rippin, 2021	Spain	PB Dairy Alternatives	Cheese	Nuts & Seeds	Cashew		Author defined	Cashew, Block, cheese	No	No	1	306	11	21	4.4	2.4	3.5				200		Research institutions	Nutrient data from supplementary material
PR44	Fresan & Rippin, 2021	Spain	PB Dairy Alternatives	Cheese	Nuts & Seeds	Cashew		Author defined	Cashew, Block, cheese	No	No	1	328	11	25	6.3	2.7	2.7				240		Research institutions	Nutrient data from supplementary material
PR44	Fresan & Rippin, 2021	Spain	PB Dairy Alternatives	Cheese	Nuts & Seeds	Cashew		Author defined	Cashew, Block, cheese	No	No	1	328	11	25	6.3	2.7	2.7				240		Research institutions	Nutrient data from supplementary material
PR44	Fresan & Rippin, 2021	Spain	PB Dairy Alternatives	Cheese	Nuts & Seeds	Cashew		Author defined	Cashew, Block, cheese	No	No	1	328	10.6	25.9	5.1	2.2	2.7				200		Research institutions	Nutrient data from supplementary material
PR44	Fresan & Rippin, 2021	Spain	Dairy products	Cheese	Dairy		Blue cheese		Blue cheese, Block/slices	No	No	1	351	21.1	29.8	17.6	0	0				800		Research institutions	Nutrient data from supplementary material
PR44	Fresan & Rippin, 2021	Spain	Dairy products	Cheese	Dairy		Brie cheese		Brie cheese, Block/slices	No	No	1	343	17.2	30.7	19.4	0	0				600		Research institutions	Nutrient data from supplementary material
PR44	Fresan & Rippin, 2021	Spain	Dairy products	Cheese	Dairy		Goat cheese, cured		Goat cheese, cured, Block/slices	No	No	1	464	27.6	39.6	25.4	0	0				800		Research institutions	Nutrient data from supplementary material
PR44	Fresan & Rippin, 2021	Spain	Dairy products	Cheese	Dairy		Cabrales cheese		Cabrales cheese, Block/slices	No	No	1	377	21.5	32.6	19.4	0	0				1080		Research institutions	Nutrient data from supplementary material
PR44	Fresan & Rippin, 2021	Spain	Dairy products	Cheese	Dairy		Camembert cheese, 20-30% fidma		Camembert cheese, 20-30% fidma , Block/slices	No	No	1	201	24.7	11.2	7	0	0				880		Research institutions	Nutrient data from supplementary material
PR44	Fresan & Rippin, 2021	Spain	Dairy products	Cheese	Dairy		Camembert cheese, 60% fidma		Camembert cheese, 60% fidma , Block/slices	No	No	1	350	13.8	33.1	20.7	0	0				520		Research institutions	Nutrient data from supplementary material
PR44	Fresan & Rippin, 2021	Spain	Dairy products	Cheese	Dairy		Cheddar cheese		Cheddar cheese, Block/slices	No	No	1	405	26	33.6	21.3	0	0				720		Research institutions	Nutrient data from supplementary material
PR44	Fresan & Rippin, 2021	Spain	Dairy products	Cheese	Dairy		Ball cheese		Ball cheese, Block/slices	No	No	1	336	20.7	28.3	17.3	0	0				760		Research institutions	Nutrient data from supplementary material
PR44	Fresan & Rippin, 2021	Spain	Dairy products	Cheese	Dairy		Lamb, cow and goat cheese, "Castilla-la Mancha" type		Lamb, cow and goat cheese, "Castilla-la Mancha" type, Block/slices	No	No	1	413	23.5	35.7	23.3	0	0				440		Research institutions	Nutrient data from supplementary material
PR44	Fresan & Rippin, 2021	Spain	Dairy products	Cheese	Dairy		Sheep and cow cheese, "Castilla- León" type		Sheep and cow cheese, "Castilla- León" type, Block/slices	No	No	1	410	22.6	35.8	23.3	0	0				680		Research institutions	Nutrient data from supplementary material
PR44	Fresan & Rippin, 2021	Spain	Dairy products	Cheese	Dairy		Cheese, edam type		Cheese, edam type, Block/slices	No	No	1	336	20.7	28.3	17.3	0	0				440		Research institutions	Nutrient data from supplementary material
PR44	Fresan & Rippin, 2021	Spain	Dairy products	Cheese	Dairy		Emmental cheese		Emmental cheese, Block/slices	No	No	1	367	27.3	28.8	17.3	0	0				280		Research institutions	Nutrient data from supplementary material
PR44	Fresan & Rippin, 2021	Spain	Dairy products	Cheese	Dairy		Gruyere cheese		Gruyere cheese, Block/slices	No	No	1	375	23.4	31.3	18.8	0	0				440		Research institutions	Nutrient data from supplementary material
PR44	Fresan & Rippin, 2021	Spain	Dairy products	Cheese	Dairy		Cheese, "manchego" type, in oil		Cheese, "manchego" type, in oil , Block/slices	No	No	1	467	26.5	40.5	24.5	0	0				720		Research institutions	Nutrient data from supplementary material
PR44	Fresan & Rippin, 2021	Spain	Dairy products	Cheese	Dairy		Roquefort cheese		Roquefort cheese, Block/slices	No	No	1	354	15.4	32.8	20.6	0	0				1520		Research institutions	Nutrient data from supplementary material
PR44	Fresan & Rippin, 2021	Spain	Dairy products	Cheese	Dairy		Semi-cured cheese		Semi-cured cheese, Block/slices	No	No	1	390	29	30.4	18.9	0	0				680		Research institutions	Nutrient data from supplementary material
PR44	Fresan & Rippin, 2021	Spain	Dairy products	Cheese	Dairy		Fresh cheese		Fresh cheese, Block/slices	No	No	1	332	26	25.4	13.7	0	0				680		Research institutions	Nutrient data from supplementary material
PR44	Fresan & Rippin, 2021	Spain	Dairy products	Cheese	Dairy		Mozzarella cheese		Mozzarella cheese, Grated	No	No	1	223	19.5	16.1	8.7	0	0				360		Research institutions	Nutrient data from supplementary material
PR44	Fresan & Rippin, 2021	Spain	Dairy products	Cheese	Dairy		Parmesan cheese		Parmesan cheese, Grated	No	No	1	367	32.3	26.5	16.7	0	0				840		Research institutions	Nutrient data from supplementary material
PR44	Fresan & Rippin, 2021	Spain	Dairy products	Cheese	Dairy		Grated cheese		Cheese, Grated	No	No	1	395	26.9	32.1	17.1	0	0				600		Research institutions	Nutrient data from supplementary material
PR45	Clegg et al., 2021	United Kingdom	Dairy products	Milk	Dairy		Bovine milk, including skimmed, semi-skimmed and whole cow milk		Bovine, milk	No	No	51	50.27	3.49	1.91	1.23	0	4.75	124.4		31.25	44		Research institutions	Values are a mean of each food category for all products. Note that not all products included the same minerals and vitamins.
PR45	Clegg et al., 2021	United Kingdom	PB Dairy Alternatives	Milk	Coconut	Coconut		Author defined	Coconut, beverage	No	No	21	33.67	0.28	1.88	1.63	0.16	2.28	108.1	0.17	13	48	0.79	Research institutions	Values are a mean of each food category for all products. Note that not all products included the same minerals and vitamins.
PR45	Clegg et al., 2021	United Kingdom	PB Dairy Alternatives	Milk	Cereals & Grains	Oat, rice, or rice/quinoa		Author defined	Grains, beverage	No	No	34	48.32	0.56	1.35	0.2	0.56	4.74	120			40	0.39	Research institutions	Values are a mean of each food category for all products. Note that not all products included the same minerals and vitamins.
PR45	Clegg et al., 2021	United Kingdom	PB Dairy Alternatives	Milk	Legumes	Soya or pea		Author defined	Legume, beverage	No	No	26	41.23	3.08	2.11	0.31	0.52	1.42	111.2	1.38	26.28	52	0.38	Research institutions	Values are a mean of each food category for all products. Note that not all products included the same minerals and vitamins.
PR45	Clegg et al., 2021	United Kingdom	PB Dairy Alternatives	Milk	Nuts & Seeds	Almond, hazelnut, cashew, tiger nut, walnut, almond or hazelnut		Author defined	Nuts & seeds, beverage	No	No	44	30.2	0.74	1.83	0.2	0.27	1.56	114.5	0.2		44	0.44	Research institutions	Values are a mean of each food category for all products. Note that not all products included the same minerals and vitamins.
PR45	Clegg et al., 2021	United Kingdom	PB Dairy Alternatives	Milk	Unknown	Coconut/almond, almond/oat, coconut/rice, rice/almond		Author defined	Other plant-based, beverage	No	No	11	45	0.29	1.39	0.68	0.09	5	120			40	0.38	Research institutions	Values are a mean of each food category for all products. Note that not all products included the same minerals and vitamins.
PR45	Clegg et al., 2021	United Kingdom	Dairy products	Yogurt	Dairy		Bovine milk, including plain full-fat, plain low-fat, plain fat-free, Greek full-fat, Greek low-fat, Greek fat-free, fruit and vanilla		Bovine, yogurt	No	No	78	83.31	5.32	3.26	2.14	0.1	7.58	120			64	0.38	Research institutions	Values are a mean of each food category for all products. Note that not all products included the same minerals and vitamins.
PR45	Clegg et al., 2021	United Kingdom	PB Dairy Alternatives	Yogurt	Coconut	Coconut, including plain, fruit and vanilla		Author defined	Coconut, yogurt	No	No	10	111.7	0.82	6.17	6.14	0.35	7.8	153.8			96		Research institutions	Values are a mean of each food category for all products. Note that not all products included the same minerals and vitamins.
PR45	Clegg et al., 2021	United Kingdom	PB Dairy Alternatives	Yogurt	Nuts & Seeds	Cashew or almonds, including Greek, fruit and vanilla		Author defined	Nuts, yogurt	No	No	10	96.8	1.89	6.69	1.17	0.13	2.71	128			88	0.38	Research institutions	Values are a mean of each food category for all products. Note that not all products included the same minerals and vitamins.
PR45	Clegg et al., 2021	United Kingdom	PB Dairy Alternatives	Yogurt	Legumes	Soy, including plain, Greek, fruit and vanilla		Author defined	Soy, yogurt	No	No	35	68.43	3.93	2.25	0.4	1.03	6.71				80		Research institutions	Values are a mean of each food category for all products. Note that not all products included the same minerals and vitamins.
PR45	Clegg et al., 2021	United Kingdom	Dairy products	Cheese	Dairy		Bovine, including mature cheddar, soft cheese and mozzarella		Bovine, cheese	No	No	38	312.9	16.57	26.04	17.36	0.25	1.52	111			440	0.37	Research institutions	Values are a mean of each food category for all products. Note that not all products included the same minerals and vitamins.
PR45	Clegg et al., 2021	United Kingdom	PB Dairy Alternatives	Cheese	Nuts & Seeds	Almond, sunflower, and cashew		Author defined	Nuts, cheese	No	No	6	240.5	6.45	21	2.13	2.47	2.48	651.7			500		Research institutions	Values are a mean of each food category for all products. Note that not all products included the same minerals and vitamins.
PR45	Clegg et al., 2021	United Kingdom	PB Dairy Alternatives	Cheese	Coconut	Coconut oil, soybean oil and palm fruit oil		Author defined	Mixed, cheese	No	No	102	284.3	1.05	22.94	19.22	3.17	0.62				708	2.23	Research institutions	Values are a mean of each food category for all products. Note that not all products included the same minerals and vitamins.
PR50	Marques, 2021	Spain	Dairy products	Milk	Dairy		Bovine		Whole cow’s milk	No	No	1							108.4			38.8		Research institutions	Did not extract toxic compounds and Co, K, Mg, Ni, P
PR50	Marques, 2021	Spain	Dairy products	Milk	Dairy		Bovine		Organic whole cow’s milk	No	Yes	1							105.8			37.5		Research institutions	Did not extract toxic compounds and Co, K, Mg, Ni, P
PR50	Marques, 2021	Spain	Dairy products	Milk	Dairy		Bovine		Semi-skimmed cow’s milk	No	No	1							111			40.8		Research institutions	Did not extract toxic compounds and Co, K, Mg, Ni, P
PR50	Marques, 2021	Spain	Dairy products	Milk	Dairy		Bovine		Organic semi-skimmed cow’s milk	No	Yes	1							108.6			39.3		Research institutions	Did not extract toxic compounds and Co, K, Mg, Ni, P
PR50	Marques, 2021	Spain	Dairy products	Milk	Dairy		Bovine		Skimmed cow’s milk	No	No	1							108.3			41.6		Research institutions	Did not extract toxic compounds and Co, K, Mg, Ni, P
PR50	Marques, 2021	Spain	Dairy products	Milk	Dairy		Bovine		Organic skimmed cow’s milk	No	Yes	1							113.9			39.1		Research institutions	Did not extract toxic compounds and Co, K, Mg, Ni, P
PR50	Marques, 2021	Spain	Dairy products	Milk	Dairy		Bovine		Lactose-free cow’s milk	No	No	1							108.5			39.5		Research institutions	Did not extract toxic compounds and Co, K, Mg, Ni, P
PR50	Marques, 2021	Spain	Dairy products	Milk	Dairy		Bovine		Organic lactose-free cow’s milk	No	Yes	1							113.3			34.9		Research institutions	Did not extract toxic compounds and Co, K, Mg, Ni, P
PR50	Marques, 2021	Spain	Dairy products	Milk	Dairy		Goat		Organic whole goat milk	No	Yes	1							101			65.7		Research institutions	Did not extract toxic compounds and Co, K, Mg, Ni, P
PR50	Marques, 2021	Spain	Dairy products	Milk	Dairy		Goat		Semi-skimmed goat milk	No	No	1							124.5			59.1		Research institutions	Did not extract toxic compounds and Co, K, Mg, Ni, P
PR50	Marques, 2021	Spain	Dairy products	Milk	Dairy		Bovine		Whole fresh cow’s milk	No	No	1							109.3			34.5		Research institutions	Did not extract toxic compounds and Co, K, Mg, Ni, P
PR50	Marques, 2021	Spain	Dairy products	Milk	Dairy		Bovine		Organic whole fresh cow’s milk	No	Yes	1							110.8			33.4		Research institutions	Did not extract toxic compounds and Co, K, Mg, Ni, P
PR50	Marques, 2021	Spain	Dairy products	Milk	Dairy		Bovine		Skimmed fresh cow’s milk	No	No	1							106.6			32.7		Research institutions	Did not extract toxic compounds and Co, K, Mg, Ni, P
PR50	Marques, 2021	Spain	Dairy products	Milk	Dairy		Bovine		Organic skimmed fresh cow’s milk	No	Yes	1							109.3			31.8		Research institutions	Did not extract toxic compounds and Co, K, Mg, Ni, P
PR50	Marques, 2021	Spain	Dairy products	Milk	Dairy		Bovine		Skimmed fresh cow’s milk	No	No	1							111.6			34.4		Research institutions	Did not extract toxic compounds and Co, K, Mg, Ni, P
PR50	Marques, 2021	Spain	Dairy products	Milk	Dairy		Goat		Whole fresh goat milk	No	No	1							115.9			32.6		Research institutions	Did not extract toxic compounds and Co, K, Mg, Ni, P
PR50	Marques, 2021	Spain	Dairy products	Milk	Dairy		Bovine		Organic whole fresh cow’s milk	No	Yes	1							134.3			33.7		Research institutions	Did not extract toxic compounds and Co, K, Mg, Ni, P
PR50	Marques, 2021	Spain	PB Dairy Alternatives	Milk	Nuts & Seeds	Almond		Author defined	Almond, beverage	No	No	1							106.4			46.3		Research institutions	Did not extract toxic compounds and Co, K, Mg, Ni, P
PR50	Marques, 2021	Spain	PB Dairy Alternatives	Milk	Nuts & Seeds	Almond		Author defined	Almond, organic, beverage	No	Yes	1							32.7			29.5		Research institutions	Did not extract toxic compounds and Co, K, Mg, Ni, P
PR50	Marques, 2021	Spain	PB Dairy Alternatives	Milk	Cereals & Grains	Oat		Author defined	Oat, beverage	No	No	1							23.6			13.5		Research institutions	Did not extract toxic compounds and Co, K, Mg, Ni, P
PR50	Marques, 2021	Spain	PB Dairy Alternatives	Milk	Cereals & Grains	Oat		Author defined	Oat, organic, beverage	No	Yes	1							32.4			31.2		Research institutions	Did not extract toxic compounds and Co, K, Mg, Ni, P
PR50	Marques, 2021	Spain	PB Dairy Alternatives	Milk	Legumes	Soy		Author defined	Soy, beverage	No	No	1							68.2			24.2		Research institutions	Did not extract toxic compounds and Co, K, Mg, Ni, P
PR50	Marques, 2021	Spain	PB Dairy Alternatives	Milk	Legumes	Soy		Author defined	Soy, organic, beverage	No	Yes	1							13.9			19.8		Research institutions	Did not extract toxic compounds and Co, K, Mg, Ni, P
PR50	Marques, 2021	Spain	PB Dairy Alternatives	Milk	Cereals & Grains	Rice		Author defined	Rice, beverage	No	No	1							44.7			24.4		Research institutions	Did not extract toxic compounds and Co, K, Mg, Ni, P
PR50	Marques, 2021	Spain	PB Dairy Alternatives	Milk	Cereals & Grains	Rice		Author defined	Rice, organic, beverage	No	Yes	1							27			44.5		Research institutions	Did not extract toxic compounds and Co, K, Mg, Ni, P
PR51	Saget et al., 2021b	Ireland	PB Meat Alternatives	Burger	Legumes	Pea		Author defined	Pea burger, cooked	No	No	1	210	15.9			5.8							Research institutions
PR51	Saget et al., 2021b	Ireland	Meat & Poultry Products	Burger	Meat & Poultry		Beef		Beef, grass-fed (Ireland), burger, cooked	No	No	1	248	23.4			0							Research institutions
PR51	Saget et al., 2021b	Ireland	Meat & Poultry Products	Burger	Meat & Poultry		Beef		Beef, (Brazil), burger, cooked	No	No	1	248	23.4			0							Research institutions
PR51	Saget et al., 2021b	Ireland	PB Meat Alternatives	Burger	Legumes	Pea		Author defined	Pea burger, cooked	No	No	1	210	15.9			5.8							Research institutions
PR51	Saget et al., 2021b	Ireland	Meat & Poultry Products	Burger	Meat & Poultry		Beef		Beef, grass-fed (Ireland), burger, cooked	No	No	1	248	23.4			0							Research institutions
PR51	Saget et al., 2021b	Ireland	Meat & Poultry Products	Burger	Meat & Poultry		Beef		Beef, (Brazil), burger, cooked	No	No	1	248	23.4			0							Research institutions
PR53	Boukid et al., 2021	Spain	PB Dairy Alternatives	Yogurt	Unknown	Unknown		Author defined	Plant-based, yogurt	No	No	1	60	1.9	5	0.6		8.4				8		Research institutions	Nutrient data from supplementary material
PR53	Boukid et al., 2021	Spain	PB Dairy Alternatives	Yogurt	Unknown	Unknown		Author defined	Plant-based, yogurt	No	No	1	67	0.7	8.5	7.4		5.3				4		Research institutions	Nutrient data from supplementary material
PR53	Boukid et al., 2021	Spain	PB Dairy Alternatives	Yogurt	Unknown	Unknown		Author defined	Plant-based, yogurt	No	No	1	69	1.3	2.9	1.1		4.8				8		Research institutions	Nutrient data from supplementary material
PR53	Boukid et al., 2021	Spain	PB Dairy Alternatives	Yogurt	Unknown	Unknown		Author defined	Plant-based, yogurt	No	No	1	55	1.3	3.1	1.2		1.2				8		Research institutions	Nutrient data from supplementary material
PR53	Boukid et al., 2021	Spain	PB Dairy Alternatives	Yogurt	Unknown	Unknown		Author defined	Plant-based, yogurt	No	No	1	128	0.8	11.9	10.5		0.6				40		Research institutions	Nutrient data from supplementary material
PR53	Boukid et al., 2021	Spain	PB Dairy Alternatives	Yogurt	Unknown	Unknown		Author defined	Plant-based, yogurt	No	No	1	54	4.2	2.3	0.4		2.4				72		Research institutions	Nutrient data from supplementary material
PR53	Boukid et al., 2021	Spain	PB Dairy Alternatives	Yogurt	Unknown	Unknown		Author defined	Plant-based, yogurt	No	No	1	79	3.6	2	0.3		9.7				72		Research institutions	Nutrient data from supplementary material
PR53	Boukid et al., 2021	Spain	PB Dairy Alternatives	Yogurt	Unknown	Unknown		Author defined	Plant-based, yogurt	No	No	1	75	3.5	2	0.3		9.2				72		Research institutions	Nutrient data from supplementary material
PR53	Boukid et al., 2021	Spain	PB Dairy Alternatives	Yogurt	Unknown	Unknown		Author defined	Plant-based, yogurt	No	No	1	124	1.9	5.8	4.8		3.8				12		Research institutions	Nutrient data from supplementary material
PR53	Boukid et al., 2021	Spain	PB Dairy Alternatives	Yogurt	Unknown	Unknown		Author defined	Plant-based, yogurt	No	No	1	123	1.7	7	6.1		3.6				80		Research institutions	Nutrient data from supplementary material
PR53	Boukid et al., 2021	Spain	PB Dairy Alternatives	Yogurt	Unknown	Unknown		Author defined	Plant-based, yogurt	No	No	1	142	0.9	6.6	6.3		10.5				12		Research institutions	Nutrient data from supplementary material
PR53	Boukid et al., 2021	Spain	PB Dairy Alternatives	Yogurt	Unknown	Unknown		Author defined	Plant-based, yogurt	No	No	1	93.3333	0.73	4.4	4.2		6.73				8		Research institutions	Nutrient data from supplementary material
PR53	Boukid et al., 2021	Spain	PB Dairy Alternatives	Yogurt	Unknown	Unknown		Author defined	Plant-based, yogurt	No	No	1	99	1.9	5	0.6		7.5				8		Research institutions	Nutrient data from supplementary material
PR53	Boukid et al., 2021	Spain	PB Dairy Alternatives	Yogurt	Unknown	Unknown		Author defined	Plant-based, yogurt	No	No	1	100	1.1	6	0.7		8.4				12		Research institutions	Nutrient data from supplementary material
PR53	Boukid et al., 2021	Spain	PB Dairy Alternatives	Yogurt	Unknown	Unknown		Author defined	Plant-based, yogurt	No	No	1	96	2.1	5.8	0.7		5.2				8		Research institutions	Nutrient data from supplementary material
PR53	Boukid et al., 2021	Spain	PB Dairy Alternatives	Yogurt	Unknown	Unknown		Author defined	Plant-based, yogurt	No	No	1	90.6667	0.4	4.6	3.93		7				21.33		Research institutions	Nutrient data from supplementary material
PR53	Boukid et al., 2021	Spain	PB Dairy Alternatives	Yogurt	Unknown	Unknown		Author defined	Plant-based, yogurt	No	No	1	90.6667	0.4	4.6	3.93		7				21.33		Research institutions	Nutrient data from supplementary material
PR53	Boukid et al., 2021	Spain	PB Dairy Alternatives	Yogurt	Unknown	Unknown		Author defined	Plant-based, yogurt	No	No	1	41	1	2.2	0.2		0.4				40		Research institutions	Nutrient data from supplementary material
PR53	Boukid et al., 2021	Spain	PB Dairy Alternatives	Yogurt	Unknown	Unknown		Author defined	Plant-based, yogurt	No	No	1	67	0.9	1.9	0.2		8				40		Research institutions	Nutrient data from supplementary material
PR53	Boukid et al., 2021	Spain	PB Dairy Alternatives	Yogurt	Unknown	Unknown		Author defined	Plant-based, yogurt	No	No	1	66	0.9	1.9	0.2		7.9				40		Research institutions	Nutrient data from supplementary material
PR53	Boukid et al., 2021	Spain	PB Dairy Alternatives	Yogurt	Unknown	Unknown		Author defined	Plant-based, yogurt	No	No	1	81	4.8	2.7	0.5		7.4				112		Research institutions	Nutrient data from supplementary material
PR53	Boukid et al., 2021	Spain	PB Dairy Alternatives	Yogurt	Unknown	Unknown		Author defined	Plant-based, yogurt	No	No	1	82	4.7	2.7	0.5		7.8				124		Research institutions	Nutrient data from supplementary material
PR53	Boukid et al., 2021	Spain	PB Dairy Alternatives	Yogurt	Unknown	Unknown		Author defined	Plant-based, yogurt	No	No	1	82	4.7	2.7	0.5		8.2				124		Research institutions	Nutrient data from supplementary material
PR53	Boukid et al., 2021	Spain	PB Dairy Alternatives	Yogurt	Unknown	Unknown		Author defined	Plant-based, yogurt	No	No	1	66	3.7	2.2	0.4		7.5				80		Research institutions	Nutrient data from supplementary material
PR53	Boukid et al., 2021	Spain	PB Dairy Alternatives	Yogurt	Unknown	Unknown		Author defined	Plant-based, yogurt	No	No	1	83	3.7	2.7	0.5		8.1				172		Research institutions	Nutrient data from supplementary material
PR53	Boukid et al., 2021	Spain	PB Dairy Alternatives	Yogurt	Unknown	Unknown		Author defined	Plant-based, yogurt	No	No	1	83	1.5	2.1	0.3		4.5				28		Research institutions	Nutrient data from supplementary material
PR53	Boukid et al., 2021	Spain	PB Dairy Alternatives	Yogurt	Unknown	Unknown		Author defined	Plant-based, yogurt	No	No	1	84	0.5	6.1	5.7		0.6				28		Research institutions	Nutrient data from supplementary material
PR53	Boukid et al., 2021	Spain	PB Dairy Alternatives	Yogurt	Unknown	Unknown		Author defined	Plant-based, yogurt	No	No	1	128	0.6	5.8	5		0.9				36		Research institutions	Nutrient data from supplementary material
PR53	Boukid et al., 2021	Spain	PB Dairy Alternatives	Yogurt	Unknown	Unknown		Author defined	Plant-based, yogurt	No	No	1	126	0.6	5.8	5		1				36		Research institutions	Nutrient data from supplementary material
PR53	Boukid et al., 2021	Spain	PB Dairy Alternatives	Yogurt	Unknown	Unknown		Author defined	Plant-based, yogurt	No	No	1	131	0.6	6.1	5.2		10				4		Research institutions	Nutrient data from supplementary material
PR53	Boukid et al., 2021	Spain	PB Dairy Alternatives	Yogurt	Unknown	Unknown		Author defined	Plant-based, yogurt	No	No	1	163.333	1	14	12		5.33				13.33		Research institutions	Nutrient data from supplementary material
PR53	Boukid et al., 2021	Spain	PB Dairy Alternatives	Yogurt	Unknown	Unknown		Author defined	Plant-based, yogurt	No	No	1	123.333	2.67	7.33	7.33		6.67				13.33		Research institutions	Nutrient data from supplementary material
PR53	Boukid et al., 2021	Spain	PB Dairy Alternatives	Yogurt	Unknown	Unknown		Author defined	Plant-based, yogurt	No	No	1	49	4.5	3.4	1.2		0				40		Research institutions	Nutrient data from supplementary material
PR53	Boukid et al., 2021	Spain	PB Dairy Alternatives	Yogurt	Unknown	Unknown		Author defined	Plant-based, yogurt	No	No	1	46	4.5	2.9	0.4		0				40		Research institutions	Nutrient data from supplementary material
PR53	Boukid et al., 2021	Spain	PB Dairy Alternatives	Yogurt	Unknown	Unknown		Author defined	Plant-based, yogurt	No	No	1	71	3.7	2	0.3		7.9				72		Research institutions	Nutrient data from supplementary material
PR53	Boukid et al., 2021	Spain	PB Dairy Alternatives	Yogurt	Unknown	Unknown		Author defined	Plant-based, yogurt	No	No	1	72	3.7	1.9	0.3		7.5				56		Research institutions	Nutrient data from supplementary material
PR53	Boukid et al., 2021	Spain	PB Dairy Alternatives	Yogurt	Unknown	Unknown		Author defined	Plant-based, yogurt	No	No	1	77	3.6	2	0.3		9.7				84		Research institutions	Nutrient data from supplementary material
PR53	Boukid et al., 2021	Spain	PB Dairy Alternatives	Yogurt	Unknown	Unknown		Author defined	Plant-based, yogurt	No	No	1	68	5.8	3.3	0.6		2.5				144		Research institutions	Nutrient data from supplementary material
PR53	Boukid et al., 2021	Spain	PB Dairy Alternatives	Yogurt	Unknown	Unknown		Author defined	Plant-based, yogurt	No	No	1	87	1.2	2.1	0.8		6.6				0		Research institutions	Nutrient data from supplementary material
PR53	Boukid et al., 2021	Spain	PB Dairy Alternatives	Yogurt	Unknown	Unknown		Author defined	Plant-based, yogurt	No	No	1	85	0.8	4	2.8		6.7				44		Research institutions	Nutrient data from supplementary material
PR53	Boukid et al., 2021	Spain	PB Dairy Alternatives	Yogurt	Unknown	Unknown		Author defined	Plant-based, yogurt	No	No	1	85	0.8	4	2.9		6.8				44		Research institutions	Nutrient data from supplementary material
PR53	Boukid et al., 2021	Spain	PB Dairy Alternatives	Yogurt	Unknown	Unknown		Author defined	Plant-based, yogurt	No	No	1	83	0.7	4.5	3.7		5.8				40		Research institutions	Nutrient data from supplementary material
PR53	Boukid et al., 2021	Spain	PB Dairy Alternatives	Yogurt	Unknown	Unknown		Author defined	Plant-based, yogurt	No	No	1	102	0.7	4.5	3.7		9.4				36		Research institutions	Nutrient data from supplementary material
PR53	Boukid et al., 2021	Spain	PB Dairy Alternatives	Yogurt	Unknown	Unknown		Author defined	Plant-based, yogurt	No	No	1	108	0.6	4.1	3.3		10				36		Research institutions	Nutrient data from supplementary material
PR53	Boukid et al., 2021	Spain	PB Dairy Alternatives	Yogurt	Unknown	Unknown		Author defined	Plant-based, yogurt	No	No	1	90	0.9	5	4.1		2.7				32		Research institutions	Nutrient data from supplementary material
PR53	Boukid et al., 2021	Spain	PB Dairy Alternatives	Yogurt	Unknown	Unknown		Author defined	Plant-based, yogurt	No	No	1	127	3	11	9		1.3				4		Research institutions	Nutrient data from supplementary material
PR53	Boukid et al., 2021	Spain	PB Dairy Alternatives	Yogurt	Unknown	Unknown		Author defined	Plant-based, yogurt	No	No	1	77	0.5	4.9	4.6		0.5				20		Research institutions	Nutrient data from supplementary material
PR53	Boukid et al., 2021	Spain	PB Dairy Alternatives	Yogurt	Unknown	Unknown		Author defined	Plant-based, yogurt	No	No	1	99	0.5	2.5	3.2		10				16		Research institutions	Nutrient data from supplementary material
PR53	Boukid et al., 2021	Spain	PB Dairy Alternatives	Yogurt	Unknown	Unknown		Author defined	Plant-based, yogurt	No	No	1	100	0.5	3.5	3.2		10				8		Research institutions	Nutrient data from supplementary material
PR53	Boukid et al., 2021	Spain	PB Dairy Alternatives	Yogurt	Unknown	Unknown		Author defined	Plant-based, yogurt	No	No	1	84	0.6	6.1	5.7		0.6				28		Research institutions	Nutrient data from supplementary material
PR53	Boukid et al., 2021	Spain	PB Dairy Alternatives	Yogurt	Unknown	Unknown		Author defined	Plant-based, yogurt	No	No	1	83	1.5	2.1	0.3		4.5				28		Research institutions	Nutrient data from supplementary material
PR53	Boukid et al., 2021	Spain	PB Dairy Alternatives	Yogurt	Unknown	Unknown		Author defined	Plant-based, yogurt	No	No	1	75	1.6	3.2	1.9		4.4				32		Research institutions	Nutrient data from supplementary material
PR53	Boukid et al., 2021	Spain	PB Dairy Alternatives	Yogurt	Unknown	Unknown		Author defined	Plant-based, yogurt	No	No	1	79	1.7	1	0		9.5				36		Research institutions	Nutrient data from supplementary material
PR53	Boukid et al., 2021	Spain	PB Dairy Alternatives	Yogurt	Unknown	Unknown		Author defined	Plant-based, yogurt	No	No	1	76.6667	1	1	0.2		9.33				53.33		Research institutions	Nutrient data from supplementary material
PR53	Boukid et al., 2021	Spain	PB Dairy Alternatives	Yogurt	Unknown	Unknown		Author defined	Plant-based, yogurt	No	No	1	123.333	2.67	7.33	0.6		6.67				13.33		Research institutions	Nutrient data from supplementary material
PR53	Boukid et al., 2021	Spain	PB Dairy Alternatives	Yogurt	Unknown	Unknown		Author defined	Plant-based, yogurt	No	No	1	163.333	1	14	12		5.67				13.33		Research institutions	Nutrient data from supplementary material
PR53	Boukid et al., 2021	Spain	PB Dairy Alternatives	Yogurt	Unknown	Unknown		Author defined	Plant-based, yogurt	No	No	1	101	0.5	3.9	3.6		10.5				40		Research institutions	Nutrient data from supplementary material
PR53	Boukid et al., 2021	Spain	PB Dairy Alternatives	Yogurt	Unknown	Unknown		Author defined	Plant-based, yogurt	No	No	1	98	0.4	3.9	3.6		8.9				40		Research institutions	Nutrient data from supplementary material
PR53	Boukid et al., 2021	Spain	PB Dairy Alternatives	Yogurt	Unknown	Unknown		Author defined	Plant-based, yogurt	No	No	1	64	3.6	2.1	0.4		6.3				100		Research institutions	Nutrient data from supplementary material
PR53	Boukid et al., 2021	Spain	PB Dairy Alternatives	Yogurt	Unknown	Unknown		Author defined	Plant-based, yogurt	No	No	1	136	0.8	8.3	7.3		9.07				40		Research institutions	Nutrient data from supplementary material
PR53	Boukid et al., 2021	Spain	PB Dairy Alternatives	Yogurt	Unknown	Unknown		Author defined	Plant-based, yogurt	No	No	1	118	0.7	6.9	6.4		8.5				40		Research institutions	Nutrient data from supplementary material
PR53	Boukid et al., 2021	Spain	PB Dairy Alternatives	Yogurt	Unknown	Unknown		Author defined	Plant-based, yogurt	No	No	1	117	0.7	6.8	6.4		8.2				40		Research institutions	Nutrient data from supplementary material
PR53	Boukid et al., 2021	Spain	PB Dairy Alternatives	Yogurt	Unknown	Unknown		Author defined	Plant-based, yogurt	No	No	1	75	3.5	1.9	0.3		8.8				40		Research institutions	Nutrient data from supplementary material
PR53	Boukid et al., 2021	Spain	PB Dairy Alternatives	Yogurt	Unknown	Unknown		Author defined	Plant-based, yogurt	No	No	1	75	3.6	1.9	0.3		8.8				64		Research institutions	Nutrient data from supplementary material
PR53	Boukid et al., 2021	Spain	PB Dairy Alternatives	Yogurt	Unknown	Unknown		Author defined	Plant-based, yogurt	No	No	1	63	3.1	1.9	0.2		7.6				40		Research institutions	Nutrient data from supplementary material
PR53	Boukid et al., 2021	Spain	PB Dairy Alternatives	Yogurt	Unknown	Unknown		Author defined	Plant-based, yogurt	No	No	1	64	3.4	1.9	0.2		7.7				40		Research institutions	Nutrient data from supplementary material
PR53	Boukid et al., 2021	Spain	PB Dairy Alternatives	Yogurt	Unknown	Unknown		Author defined	Plant-based, yogurt	No	No	1	183	2.3	18	13		0.5				4		Research institutions	Nutrient data from supplementary material
PR53	Boukid et al., 2021	Spain	PB Dairy Alternatives	Yogurt	Unknown	Unknown		Author defined	Plant-based, yogurt	No	No	1	153	1.9	11.5	8.2		6.8				8		Research institutions	Nutrient data from supplementary material
PR53	Boukid et al., 2021	Spain	PB Dairy Alternatives	Yogurt	Unknown	Unknown		Author defined	Plant-based, yogurt	No	No	1	68	5.8	3.3	0.6		2.5				144		Research institutions	Nutrient data from supplementary material
PR53	Boukid et al., 2021	Spain	PB Dairy Alternatives	Yogurt	Unknown	Unknown		Author defined	Plant-based, yogurt	No	No	1	83	4.7	2.7	0.5		8.2				172		Research institutions	Nutrient data from supplementary material
PR53	Boukid et al., 2021	Spain	PB Dairy Alternatives	Yogurt	Unknown	Unknown		Author defined	Plant-based, yogurt	No	No	1	92.6667	0.73	7.13	6.8		0.93				13.33		Research institutions	Nutrient data from supplementary material
PR53	Boukid et al., 2021	Spain	PB Dairy Alternatives	Yogurt	Unknown	Unknown		Author defined	Plant-based, yogurt	No	No	1	108	0.6	5.33	5.13		7.8				16		Research institutions	Nutrient data from supplementary material
PR53	Boukid et al., 2021	Spain	PB Dairy Alternatives	Yogurt	Unknown	Unknown		Author defined	Plant-based, yogurt	No	No	1	69	3.6	2.1	0.4		8.2				100		Research institutions	Nutrient data from supplementary material
PR53	Boukid et al., 2021	Spain	PB Dairy Alternatives	Yogurt	Unknown	Unknown		Author defined	Plant-based, yogurt	No	No	1	76	3.6	1.9	0.3		9.4				88		Research institutions	Nutrient data from supplementary material
PR53	Boukid et al., 2021	Spain	PB Dairy Alternatives	Yogurt	Unknown	Unknown		Author defined	Plant-based, yogurt	No	No	1	75	3.6	1.9	0.3		8.8				64		Research institutions	Nutrient data from supplementary material
PR53	Boukid et al., 2021	Spain	PB Dairy Alternatives	Yogurt	Unknown	Unknown		Author defined	Plant-based, yogurt	No	No	1	74	3.7	1.9	0.3		8.8				64		Research institutions	Nutrient data from supplementary material
PR53	Boukid et al., 2021	Spain	PB Dairy Alternatives	Yogurt	Unknown	Unknown		Author defined	Plant-based, yogurt	No	No	1	97	0.4	3.5	3.2		9.1				20		Research institutions	Nutrient data from supplementary material
PR53	Boukid et al., 2021	Spain	PB Dairy Alternatives	Yogurt	Unknown	Unknown		Author defined	Plant-based, yogurt	No	No	1	79	3.1	17	0.3		11				56		Research institutions	Nutrient data from supplementary material
PR53	Boukid et al., 2021	Spain	PB Dairy Alternatives	Yogurt	Unknown	Unknown		Author defined	Plant-based, yogurt	No	No	1	113	4.8	2.8	0.4		13				20		Research institutions	Nutrient data from supplementary material
PR53	Boukid et al., 2021	Spain	PB Dairy Alternatives	Yogurt	Unknown	Unknown		Author defined	Plant-based, yogurt	No	No	1	104	4.8	2.8	0.4		13				12		Research institutions	Nutrient data from supplementary material
PR53	Boukid et al., 2021	Spain	PB Dairy Alternatives	Yogurt	Unknown	Unknown		Author defined	Plant-based, yogurt	No	No	1	83	0.7	4.5	3.7		5.8				40		Research institutions	Nutrient data from supplementary material
PR53	Boukid et al., 2021	Spain	PB Dairy Alternatives	Yogurt	Unknown	Unknown		Author defined	Plant-based, yogurt	No	No	1	88	0.7	4.4	3.6		3.8				12		Research institutions	Nutrient data from supplementary material
PR53	Boukid et al., 2021	Spain	PB Dairy Alternatives	Yogurt	Unknown	Unknown		Author defined	Plant-based, yogurt	No	No	1	42	4	2.3	0.4		0				80		Research institutions	Nutrient data from supplementary material
PR53	Boukid et al., 2021	Spain	PB Dairy Alternatives	Yogurt	Unknown	Unknown		Author defined	Plant-based, yogurt	No	No	1	105	0.3	4.6	3.9		7.3				16		Research institutions	Nutrient data from supplementary material
PR53	Boukid et al., 2021	Spain	PB Dairy Alternatives	Yogurt	Unknown	Unknown		Author defined	Plant-based, yogurt	No	No	1	55	1.8	2	0.4		1.9				36		Research institutions	Nutrient data from supplementary material
PR53	Boukid et al., 2021	Spain	PB Dairy Alternatives	Yogurt	Unknown	Unknown		Author defined	Plant-based, yogurt	No	No	1	81	1.4	3	0.6		9.4				20		Research institutions	Nutrient data from supplementary material
PR53	Boukid et al., 2021	Spain	PB Dairy Alternatives	Yogurt	Unknown	Unknown		Author defined	Plant-based, yogurt	No	No	1	96	2.1	5.8	0.7		5.2				8		Research institutions	Nutrient data from supplementary material
PR53	Boukid et al., 2021	Spain	PB Dairy Alternatives	Yogurt	Unknown	Unknown		Author defined	Plant-based, yogurt	No	No	1	89	2	4.7	0.4		5.5				8		Research institutions	Nutrient data from supplementary material
PR53	Boukid et al., 2021	Spain	PB Dairy Alternatives	Yogurt	Unknown	Unknown		Author defined	Plant-based, yogurt	No	No	1	95	1.9	2	0.3		14				100		Research institutions	Nutrient data from supplementary material
PR53	Boukid et al., 2021	Spain	PB Dairy Alternatives	Yogurt	Unknown	Unknown		Author defined	Plant-based, yogurt	No	No	1	145	3.4	10	0.8		4.1				44		Research institutions	Nutrient data from supplementary material
PR53	Boukid et al., 2021	Spain	PB Dairy Alternatives	Yogurt	Unknown	Unknown		Author defined	Plant-based, yogurt	No	No	1	294	3.6	1.9	0.3		8.2				60		Research institutions	Nutrient data from supplementary material
PR53	Boukid et al., 2021	Spain	PB Dairy Alternatives	Yogurt	Unknown	Unknown		Author defined	Plant-based, yogurt	No	No	1	120	1.7	9.6	8.8		1.3				96		Research institutions	Nutrient data from supplementary material
PR53	Boukid et al., 2021	Spain	PB Dairy Alternatives	Yogurt	Unknown	Unknown		Author defined	Plant-based, yogurt	No	No	1	71	3.2	1.9	0.5		7				0		Research institutions	Nutrient data from supplementary material
PR53	Boukid et al., 2021	Spain	PB Dairy Alternatives	Yogurt	Unknown	Unknown		Author defined	Plant-based, yogurt	No	No	1	84	0.6	6.1	5.7		0.6				28		Research institutions	Nutrient data from supplementary material
PR53	Boukid et al., 2021	Spain	PB Dairy Alternatives	Yogurt	Unknown	Unknown		Author defined	Plant-based, yogurt	No	No	1	61	3.7	2	0.4		5.6				88		Research institutions	Nutrient data from supplementary material
PR53	Boukid et al., 2021	Spain	PB Dairy Alternatives	Yogurt	Unknown	Unknown		Author defined	Plant-based, yogurt	No	No	1	42	4	2.3	0.4		0				96		Research institutions	Nutrient data from supplementary material
PR53	Boukid et al., 2021	Spain	PB Dairy Alternatives	Yogurt	Unknown	Unknown		Author defined	Plant-based, yogurt	No	No	1	96	1.2	2.2	0.8		12				12		Research institutions	Nutrient data from supplementary material
PR53	Boukid et al., 2021	Spain	PB Dairy Alternatives	Yogurt	Unknown	Unknown		Author defined	Plant-based, yogurt	No	No	1	146	1.9	12	11.4		1.9				20		Research institutions	Nutrient data from supplementary material
PR53	Boukid et al., 2021	Spain	PB Dairy Alternatives	Yogurt	Unknown	Unknown		Author defined	Plant-based, yogurt	No	No	1	95	0.5	4.9	4.6		7				28		Research institutions	Nutrient data from supplementary material
PR53	Boukid et al., 2021	Spain	PB Dairy Alternatives	Yogurt	Unknown	Unknown		Author defined	Plant-based, yogurt	No	No	1	86	0.4	2.7	0.3		10				40		Research institutions	Nutrient data from supplementary material
PR53	Boukid et al., 2021	Spain	PB Dairy Alternatives	Yogurt	Unknown	Unknown		Author defined	Plant-based, yogurt	No	No	1	108	0.6	7.7	6.8		0.9				40		Research institutions	Nutrient data from supplementary material
PR53	Boukid et al., 2021	Spain	PB Dairy Alternatives	Yogurt	Unknown	Unknown		Author defined	Plant-based, yogurt	No	No	1	80	0.8	3.1	2.5		1.7				40		Research institutions	Nutrient data from supplementary material
PR53	Boukid et al., 2021	Spain	PB Dairy Alternatives	Yogurt	Unknown	Unknown		Author defined	Plant-based, yogurt	No	No	1	66	3.7	2.2	0.4		7.5				80		Research institutions	Nutrient data from supplementary material
PR53	Boukid et al., 2021	Spain	PB Dairy Alternatives	Yogurt	Unknown	Unknown		Author defined	Plant-based, yogurt	No	No	1	125	1	7	2.9		4.7				40		Research institutions	Nutrient data from supplementary material
PR53	Boukid et al., 2021	Spain	PB Dairy Alternatives	Yogurt	Unknown	Unknown		Author defined	Plant-based, yogurt	No	No	1	42	4	23	0.4		0				52		Research institutions	Nutrient data from supplementary material
PR53	Boukid et al., 2021	Spain	PB Dairy Alternatives	Yogurt	Unknown	Unknown		Author defined	Plant-based, yogurt	No	No	1	89	0.8	4.2	4		8.8				8		Research institutions	Nutrient data from supplementary material
PR53	Boukid et al., 2021	Spain	PB Dairy Alternatives	Yogurt	Unknown	Unknown		Author defined	Plant-based, yogurt	No	No	1	89	0.8	4.2	4		8.8				8		Research institutions	Nutrient data from supplementary material
PR53	Boukid et al., 2021	Spain	PB Dairy Alternatives	Yogurt	Unknown	Unknown		Author defined	Plant-based, yogurt	No	No	1	97	0.5	3	2.6		10.7				32		Research institutions	Nutrient data from supplementary material
PR53	Boukid et al., 2021	Spain	PB Dairy Alternatives	Yogurt	Unknown	Unknown		Author defined	Plant-based, yogurt	No	No	1	84	5.4	3	0.5		8				88		Research institutions	Nutrient data from supplementary material
PR53	Boukid et al., 2021	Spain	PB Dairy Alternatives	Yogurt	Unknown	Unknown		Author defined	Plant-based, yogurt	No	No	1	158	1.7	16	15		1.4				32		Research institutions	Nutrient data from supplementary material
PR53	Boukid et al., 2021	Spain	PB Dairy Alternatives	Yogurt	Unknown	Unknown		Author defined	Plant-based, yogurt	No	No	1	137	1.5	10.4	9.7		5.3				64		Research institutions	Nutrient data from supplementary material
PR53	Boukid et al., 2021	Spain	PB Dairy Alternatives	Yogurt	Unknown	Unknown		Author defined	Plant-based, yogurt	No	No	1	83	1.5	3	0.5		8.1				104		Research institutions	Nutrient data from supplementary material
PR53	Boukid et al., 2021	Spain	PB Dairy Alternatives	Yogurt	Unknown	Unknown		Author defined	Plant-based, yogurt	No	No	1	54	3.9	2.8	0.4		2.2				140		Research institutions	Nutrient data from supplementary material
PR53	Boukid et al., 2021	Spain	PB Dairy Alternatives	Yogurt	Unknown	Unknown		Author defined	Plant-based, yogurt	No	No	1	92	0.4	2.8	2.4		12.4				120		Research institutions	Nutrient data from supplementary material
PR53	Boukid et al., 2021	Spain	PB Dairy Alternatives	Yogurt	Unknown	Unknown		Author defined	Plant-based, yogurt	No	No	1	93	0.04	4.3	3.9		7.4				16		Research institutions	Nutrient data from supplementary material
PR53	Boukid et al., 2021	Spain	PB Dairy Alternatives	Yogurt	Unknown	Unknown		Author defined	Plant-based, yogurt	No	No	1	61	3.7	2.1	0.4		5.5				100		Research institutions	Nutrient data from supplementary material
PR53	Boukid et al., 2021	Spain	PB Dairy Alternatives	Yogurt	Unknown	Unknown		Author defined	Plant-based, yogurt	No	No	1	85	1.8	5.9	0.5		2.2				116		Research institutions	Nutrient data from supplementary material
PR53	Boukid et al., 2021	Spain	PB Dairy Alternatives	Yogurt	Unknown	Unknown		Author defined	Plant-based, yogurt	No	No	1	107	0.6	5.3	5.1		8.4				12		Research institutions	Nutrient data from supplementary material
PR53	Boukid et al., 2021	Spain	PB Dairy Alternatives	Yogurt	Unknown	Unknown		Author defined	Plant-based, yogurt	No	No	1	80	0.8	3.1	2.5		1.7				4		Research institutions	Nutrient data from supplementary material
PR53	Boukid et al., 2021	Spain	PB Dairy Alternatives	Yogurt	Unknown	Unknown		Author defined	Plant-based, yogurt	No	No	1	77	1.7	4.7	1		0.5				0		Research institutions	Nutrient data from supplementary material
PR53	Boukid et al., 2021	Spain	PB Dairy Alternatives	Yogurt	Unknown	Unknown		Author defined	Plant-based, yogurt	No	No	1	61	3.7	2	0.4		5.6				88		Research institutions	Nutrient data from supplementary material
PR53	Boukid et al., 2021	Spain	PB Dairy Alternatives	Yogurt	Unknown	Unknown		Author defined	Plant-based, yogurt	No	No	1	88	0.9	2.7	0.2		9.8				20		Research institutions	Nutrient data from supplementary material
PR53	Boukid et al., 2021	Spain	PB Dairy Alternatives	Yogurt	Unknown	Unknown		Author defined	Plant-based, yogurt	No	No	1	162	0.9	8	7.5		11.9				20		Research institutions	Nutrient data from supplementary material
PR53	Boukid et al., 2021	Spain	PB Dairy Alternatives	Yogurt	Unknown	Unknown		Author defined	Plant-based, yogurt	No	No	1	80	1.2	0.8	0.1		0.9				40		Research institutions	Nutrient data from supplementary material
PR53	Boukid et al., 2021	Spain	PB Dairy Alternatives	Yogurt	Unknown	Unknown		Author defined	Plant-based, yogurt	No	No	1	46	4.8	2.1	0.4		0				4		Research institutions	Nutrient data from supplementary material
PR53	Boukid et al., 2021	Spain	PB Dairy Alternatives	Yogurt	Unknown	Unknown		Author defined	Plant-based, yogurt	No	No	1	217	1.7	18.6	12.2		11				0		Research institutions	Nutrient data from supplementary material
PR53	Boukid et al., 2021	Spain	PB Dairy Alternatives	Yogurt	Unknown	Unknown		Author defined	Plant-based, yogurt	No	No	1	61	1	2.1	0.4		5.5				100		Research institutions	Nutrient data from supplementary material
PR53	Boukid et al., 2021	Spain	PB Dairy Alternatives	Yogurt	Unknown	Unknown		Author defined	Plant-based, yogurt	No	No	1	124	1	11	9.8		0.5				280		Research institutions	Nutrient data from supplementary material
PR53	Boukid et al., 2021	Spain	PB Dairy Alternatives	Yogurt	Unknown	Unknown		Author defined	Plant-based, yogurt	No	No	1	83	1.6	2.1	0.3		4.5				28		Research institutions	Nutrient data from supplementary material
PR53	Boukid et al., 2021	Spain	PB Dairy Alternatives	Yogurt	Unknown	Unknown		Author defined	Plant-based, yogurt	No	No	1	139	1.1	10.4	9.7		5				64		Research institutions	Nutrient data from supplementary material
PR53	Boukid et al., 2021	Spain	PB Dairy Alternatives	Yogurt	Unknown	Unknown		Author defined	Plant-based, yogurt	No	No	1	58	1.6	1.9	0.3		4.4				44		Research institutions	Nutrient data from supplementary material
PR53	Boukid et al., 2021	Spain	PB Dairy Alternatives	Yogurt	Unknown	Unknown		Author defined	Plant-based, yogurt	No	No	1	44	0.5	2.3	0.3		0				12		Research institutions	Nutrient data from supplementary material
PR53	Boukid et al., 2021	Spain	PB Dairy Alternatives	Yogurt	Unknown	Unknown		Author defined	Plant-based, yogurt	No	No	1	96	1.4	7.7	7.1		1				80		Research institutions	Nutrient data from supplementary material
PR53	Boukid et al., 2021	Spain	PB Dairy Alternatives	Yogurt	Unknown	Unknown		Author defined	Plant-based, yogurt	No	No	1	66	1.4	3.9	1.6		0.8				20		Research institutions	Nutrient data from supplementary material
PR53	Boukid et al., 2021	Spain	PB Dairy Alternatives	Yogurt	Unknown	Unknown		Author defined	Plant-based, yogurt	No	No	1	82	4.7	2.7	0.5		7.8				124		Research institutions	Nutrient data from supplementary material
PR53	Boukid et al., 2021	Spain	PB Dairy Alternatives	Yogurt	Unknown	Unknown		Author defined	Plant-based, yogurt	No	No	1	83	3.8	2.1	0.3		11.4				40		Research institutions	Nutrient data from supplementary material
PR53	Boukid et al., 2021	Spain	PB Dairy Alternatives	Yogurt	Unknown	Unknown		Author defined	Plant-based, yogurt	No	No	1	67	0.08	1.1	0.1		4.7				36		Research institutions	Nutrient data from supplementary material
PR53	Boukid et al., 2021	Spain	PB Dairy Alternatives	Yogurt	Unknown	Unknown		Author defined	Plant-based, yogurt	No	No	1	152	1.3	11.5	10.3		6.5				60		Research institutions	Nutrient data from supplementary material
PR53	Boukid et al., 2021	Spain	PB Dairy Alternatives	Yogurt	Unknown	Unknown		Author defined	Plant-based, yogurt	No	No	1	46	4.8	2.9	0.4		0				40		Research institutions	Nutrient data from supplementary material
PR53	Boukid et al., 2021	Spain	PB Dairy Alternatives	Yogurt	Unknown	Unknown		Author defined	Plant-based, yogurt	No	No	1	46	4.8	2.9	0.4		0				40		Research institutions	Nutrient data from supplementary material
PR53	Boukid et al., 2021	Spain	PB Dairy Alternatives	Yogurt	Unknown	Unknown		Author defined	Plant-based, yogurt	No	No	1	260	1.5	26	21		0				20		Research institutions	Nutrient data from supplementary material
PR53	Boukid et al., 2021	Spain	PB Dairy Alternatives	Yogurt	Unknown	Unknown		Author defined	Plant-based, yogurt	No	No	1	46	0.6	0.5	0.1		1.5				8		Research institutions	Nutrient data from supplementary material
PR53	Boukid et al., 2021	Spain	PB Dairy Alternatives	Yogurt	Unknown	Unknown		Author defined	Plant-based, yogurt	No	No	1	67	3.5	2.3	1.4		8				8		Research institutions	Nutrient data from supplementary material
PR53	Boukid et al., 2021	Spain	PB Dairy Alternatives	Yogurt	Unknown	Unknown		Author defined	Plant-based, yogurt	No	No	1	99	1.9	5	0.6		7				8		Research institutions	Nutrient data from supplementary material
PR53	Boukid et al., 2021	Spain	PB Dairy Alternatives	Yogurt	Unknown	Unknown		Author defined	Plant-based, yogurt	No	No	1	114	3.7	8.9	0.8		1.6				4		Research institutions	Nutrient data from supplementary material
PR53	Boukid et al., 2021	Spain	PB Dairy Alternatives	Yogurt	Unknown	Unknown		Author defined	Plant-based, yogurt	No	No	1	83	5.7	3	0.6		2.8				40		Research institutions	Nutrient data from supplementary material
PR53	Boukid et al., 2021	Spain	PB Dairy Alternatives	Yogurt	Unknown	Unknown		Author defined	Plant-based, yogurt	No	No	1	107	5.3	2	0.3		13				60		Research institutions	Nutrient data from supplementary material
PR53	Boukid et al., 2021	Spain	PB Dairy Alternatives	Yogurt	Unknown	Unknown		Author defined	Plant-based, yogurt	No	No	1	239	2.7	20	16		8.2				80		Research institutions	Nutrient data from supplementary material
PR53	Boukid et al., 2021	Spain	PB Dairy Alternatives	Yogurt	Unknown	Unknown		Author defined	Plant-based, yogurt	No	No	1	87	1.8	5.8	5.2		1				44		Research institutions	Nutrient data from supplementary material
PR53	Boukid et al., 2021	Spain	PB Dairy Alternatives	Yogurt	Unknown	Unknown		Author defined	Plant-based, yogurt	No	No	1	55	3.8	2	0.4		1.9				36		Research institutions	Nutrient data from supplementary material
PR53	Boukid et al., 2021	Spain	PB Dairy Alternatives	Yogurt	Unknown	Unknown		Author defined	Plant-based, yogurt	No	No	1	87	1.1	1.5	0.3		7.1				40		Research institutions	Nutrient data from supplementary material
PR53	Boukid et al., 2021	Spain	PB Dairy Alternatives	Yogurt	Unknown	Unknown		Author defined	Plant-based, yogurt	No	No	1	97	1.4	7.7	7.1		1				76		Research institutions	Nutrient data from supplementary material
PR53	Boukid et al., 2021	Spain	PB Dairy Alternatives	Yogurt	Unknown	Unknown		Author defined	Plant-based, yogurt	No	No	1	178	1.2	13	11		8.8				12		Research institutions	Nutrient data from supplementary material
PR53	Boukid et al., 2021	Spain	PB Dairy Alternatives	Yogurt	Unknown	Unknown		Author defined	Plant-based, yogurt	No	No	1	70	3.7	2.2	0.4		7.9				60		Research institutions	Nutrient data from supplementary material
PR53	Boukid et al., 2021	Spain	PB Dairy Alternatives	Yogurt	Unknown	Unknown		Author defined	Plant-based, yogurt	No	No	1	61	3.7	2.1	0.4		5.5				100		Research institutions	Nutrient data from supplementary material
PR53	Boukid et al., 2021	Spain	PB Dairy Alternatives	Yogurt	Unknown	Unknown		Author defined	Plant-based, yogurt	No	No	1	77	6.3	2.3	0.5		3.7				60		Research institutions	Nutrient data from supplementary material
PR53	Boukid et al., 2021	Spain	PB Dairy Alternatives	Yogurt	Unknown	Unknown		Author defined	Plant-based, yogurt	No	No	1	87	1.1	4.3	4		8				8		Research institutions	Nutrient data from supplementary material
PR53	Boukid et al., 2021	Spain	PB Dairy Alternatives	Yogurt	Unknown	Unknown		Author defined	Plant-based, yogurt	No	No	1	151	3.6	3	1.4		11.5				48		Research institutions	Nutrient data from supplementary material
PR53	Boukid et al., 2021	Spain	PB Dairy Alternatives	Yogurt	Unknown	Unknown		Author defined	Plant-based, yogurt	No	No	1	170	1.5	15.5	14.5		3.6				8		Research institutions	Nutrient data from supplementary material
PR53	Boukid et al., 2021	Spain	PB Dairy Alternatives	Yogurt	Unknown	Unknown		Author defined	Plant-based, yogurt	No	No	1	61	3.7	2	0.4		5.6				88		Research institutions	Nutrient data from supplementary material
PR53	Boukid et al., 2021	Spain	PB Dairy Alternatives	Yogurt	Unknown	Unknown		Author defined	Plant-based, yogurt	No	No	1	50	4	2.3	0.4		2.1				100		Research institutions	Nutrient data from supplementary material
PR53	Boukid et al., 2021	Spain	PB Dairy Alternatives	Yogurt	Unknown	Unknown		Author defined	Plant-based, yogurt	No	No	1	121	2.5	4.7	4.1		10				12		Research institutions	Nutrient data from supplementary material
PR53	Boukid et al., 2021	Spain	PB Dairy Alternatives	Yogurt	Unknown	Unknown		Author defined	Plant-based, yogurt	No	No	1	61	3.7	2	0.4		5.6				88		Research institutions	Nutrient data from supplementary material
PR53	Boukid et al., 2021	Spain	PB Dairy Alternatives	Yogurt	Unknown	Unknown		Author defined	Plant-based, yogurt	No	No	1	60	1.6	3.5	0.7		1.7				24		Research institutions	Nutrient data from supplementary material
PR53	Boukid et al., 2021	Spain	PB Dairy Alternatives	Yogurt	Unknown	Unknown		Author defined	Plant-based, yogurt	No	No	1	102	0.6	3.9	3.4		12.5				128		Research institutions	Nutrient data from supplementary material
PR53	Boukid et al., 2021	Spain	PB Dairy Alternatives	Yogurt	Unknown	Unknown		Author defined	Plant-based, yogurt	No	No	1	42	4	2.3	0.4		0				96		Research institutions	Nutrient data from supplementary material
PR53	Boukid et al., 2021	Spain	PB Dairy Alternatives	Yogurt	Unknown	Unknown		Author defined	Plant-based, yogurt	No	No	1	58	3.6	1.9	0.3		4.4				44		Research institutions	Nutrient data from supplementary material
PR53	Boukid et al., 2021	Spain	PB Dairy Alternatives	Yogurt	Unknown	Unknown		Author defined	Plant-based, yogurt	No	No	1	55	3.6	3	1.1		2.2				128		Research institutions	Nutrient data from supplementary material
PR53	Boukid et al., 2021	Spain	PB Dairy Alternatives	Yogurt	Unknown	Unknown		Author defined	Plant-based, yogurt	No	No	1	90	0.9	5	4.1		2.7				32		Research institutions	Nutrient data from supplementary material
PR53	Boukid et al., 2021	Spain	PB Dairy Alternatives	Yogurt	Unknown	Unknown		Author defined	Plant-based, yogurt	No	No	1	53	5.7	3.3	0.5		0				44		Research institutions	Nutrient data from supplementary material
PR53	Boukid et al., 2021	Spain	PB Dairy Alternatives	Yogurt	Unknown	Unknown		Author defined	Plant-based, yogurt	No	No	1	94	2.2	7.1	6.7		5				8		Research institutions	Nutrient data from supplementary material
PR53	Boukid et al., 2021	Spain	PB Dairy Alternatives	Yogurt	Unknown	Unknown		Author defined	Plant-based, yogurt	No	No	1	50	4	2.3	0.4		2.1				100		Research institutions	Nutrient data from supplementary material
PR53	Boukid et al., 2021	Spain	PB Dairy Alternatives	Yogurt	Unknown	Unknown		Author defined	Plant-based, yogurt	No	No	1	174	1	12	11		12				24		Research institutions	Nutrient data from supplementary material
PR53	Boukid et al., 2021	Spain	PB Dairy Alternatives	Yogurt	Unknown	Unknown		Author defined	Plant-based, yogurt	No	No	1	92	0.3	3	2.8		9.5				32		Research institutions	Nutrient data from supplementary material
PR53	Boukid et al., 2021	Spain	PB Dairy Alternatives	Yogurt	Unknown	Unknown		Author defined	Plant-based, yogurt	No	No	1	88	0.09	2.7	0.2		8				20		Research institutions	Nutrient data from supplementary material
PR53	Boukid et al., 2021	Spain	PB Dairy Alternatives	Yogurt	Unknown	Unknown		Author defined	Plant-based, yogurt	No	No	1	68	3.6	2.1	0.4		6				92		Research institutions	Nutrient data from supplementary material
PR53	Boukid et al., 2021	Spain	PB Dairy Alternatives	Yogurt	Unknown	Unknown		Author defined	Plant-based, yogurt	No	No	1	95	0.09	5.3	5		6				80		Research institutions	Nutrient data from supplementary material
PR53	Boukid et al., 2021	Spain	PB Dairy Alternatives	Yogurt	Unknown	Unknown		Author defined	Plant-based, yogurt	No	No	1	61	1	2	0.4		5.6				88		Research institutions	Nutrient data from supplementary material
PR53	Boukid et al., 2021	Spain	PB Dairy Alternatives	Yogurt	Unknown	Unknown		Author defined	Plant-based, yogurt	No	No	1	74	3.6	1.9	0.3		8.8				64		Research institutions	Nutrient data from supplementary material
PR53	Boukid et al., 2021	Spain	PB Dairy Alternatives	Yogurt	Unknown	Unknown		Author defined	Plant-based, yogurt	No	No	1	94	0.5	2.8	2.4		12				120		Research institutions	Nutrient data from supplementary material
PR53	Boukid et al., 2021	Spain	PB Dairy Alternatives	Yogurt	Unknown	Unknown		Author defined	Plant-based, yogurt	No	No	1	96	1.2	2.2	0.8		12				12		Research institutions	Nutrient data from supplementary material
PR53	Boukid et al., 2021	Spain	PB Dairy Alternatives	Yogurt	Unknown	Unknown		Author defined	Plant-based, yogurt	No	No	1	146	1.9	12	11.4		1.9				20		Research institutions	Nutrient data from supplementary material
PR53	Boukid et al., 2021	Spain	Dairy products	Yogurt	Dairy		Dairy		Dairy, yogurt	No	No	1	60	3.6	3	1.9		3.9				40		Research institutions	Nutrient data from supplementary material
PR53	Boukid et al., 2021	Spain	Dairy products	Yogurt	Dairy		Dairy		Dairy, yogurt	No	No	1	67	7	0.5	0.2		9.2				60		Research institutions	Nutrient data from supplementary material
PR53	Boukid et al., 2021	Spain	Dairy products	Yogurt	Dairy		Dairy		Dairy, yogurt	No	No	1	122	4.3	4.2	2.8		15				72		Research institutions	Nutrient data from supplementary material
PR53	Boukid et al., 2021	Spain	Dairy products	Yogurt	Dairy		Dairy		Dairy, yogurt	No	No	1	68	3.8	3.8	2.5		4.7				56		Research institutions	Nutrient data from supplementary material
PR53	Boukid et al., 2021	Spain	Dairy products	Yogurt	Dairy		Dairy		Dairy, yogurt	No	No	1	58	3.3	2.8	2		4.9				44		Research institutions	Nutrient data from supplementary material
PR53	Boukid et al., 2021	Spain	Dairy products	Yogurt	Dairy		Dairy		Dairy, yogurt	No	No	1	65	8	2	1.2		3.8				80		Research institutions	Nutrient data from supplementary material
PR53	Boukid et al., 2021	Spain	Dairy products	Yogurt	Dairy		Dairy		Dairy, yogurt	No	No	1	102	9.6	5	3.5		3.9				52		Research institutions	Nutrient data from supplementary material
PR53	Boukid et al., 2021	Spain	Dairy products	Yogurt	Dairy		Dairy		Dairy, yogurt	No	No	1	59	3.4	3	1.9		3.8				40		Research institutions	Nutrient data from supplementary material
PR53	Boukid et al., 2021	Spain	Dairy products	Yogurt	Dairy		Dairy		Dairy, yogurt	No	No	1	100	5	6.5	4.5		4.8				40		Research institutions	Nutrient data from supplementary material
PR53	Boukid et al., 2021	Spain	Dairy products	Yogurt	Dairy		Dairy		Dairy, yogurt	No	No	1	122	3.6	3.3	2.2		20				120		Research institutions	Nutrient data from supplementary material
PR53	Boukid et al., 2021	Spain	Dairy products	Yogurt	Dairy		Dairy		Dairy, yogurt	No	No	1	64	4	3.4	2.5		2.8				120		Research institutions	Nutrient data from supplementary material
PR53	Boukid et al., 2021	Spain	Dairy products	Yogurt	Dairy		Dairy		Dairy, yogurt	No	No	1	130	4.2	10	6.6		5.1				40		Research institutions	Nutrient data from supplementary material
PR53	Boukid et al., 2021	Spain	Dairy products	Yogurt	Dairy		Dairy		Dairy, yogurt	No	No	1	120	3.2	10	6.2		3.4				40		Research institutions	Nutrient data from supplementary material
PR53	Boukid et al., 2021	Spain	Dairy products	Yogurt	Dairy		Dairy		Dairy, yogurt	No	No	1	77	4.1	4.9	4.4		4.2				36		Research institutions	Nutrient data from supplementary material
PR53	Boukid et al., 2021	Spain	Dairy products	Yogurt	Dairy		Dairy		Dairy, yogurt	No	No	1	62	12	0.5	0.1		3.7				48		Research institutions	Nutrient data from supplementary material
PR53	Boukid et al., 2021	Spain	Dairy products	Yogurt	Dairy		Dairy		Dairy, yogurt	No	No	1	128	7	8	4.8		7.1				52		Research institutions	Nutrient data from supplementary material
PR53	Boukid et al., 2021	Spain	Dairy products	Yogurt	Dairy		Dairy		Dairy, yogurt	No	No	1	49	8	0.1	0.1		8				40		Research institutions	Nutrient data from supplementary material
PR53	Boukid et al., 2021	Spain	Dairy products	Yogurt	Dairy		Dairy		Dairy, yogurt	No	No	1	99	18.3	0.2	0.2		5.6				60		Research institutions	Nutrient data from supplementary material
PR53	Boukid et al., 2021	Spain	Dairy products	Yogurt	Dairy		Dairy		Dairy, yogurt	No	No	1	78	4.7	3.6	2.6		6				72		Research institutions	Nutrient data from supplementary material
PR53	Boukid et al., 2021	Spain	Dairy products	Yogurt	Dairy		Dairy		Dairy, yogurt	No	No	1	69	3.8	3.5	2.3		4.6				68		Research institutions	Nutrient data from supplementary material
PR53	Boukid et al., 2021	Spain	Dairy products	Yogurt	Dairy		Dairy		Dairy, yogurt	No	No	1	86	16	0	0		5.3				60		Research institutions	Nutrient data from supplementary material
PR53	Boukid et al., 2021	Spain	Dairy products	Yogurt	Dairy		Dairy		Dairy, yogurt	No	No	1	69	4.4	3.1	2.1		5.6				32		Research institutions	Nutrient data from supplementary material
PR53	Boukid et al., 2021	Spain	Dairy products	Yogurt	Dairy		Dairy		Dairy, yogurt	No	No	1	71	4.5	3.3	2.1		5.3				32		Research institutions	Nutrient data from supplementary material
PR53	Boukid et al., 2021	Spain	Dairy products	Yogurt	Dairy		Dairy		Dairy, yogurt	No	No	1	68	3.7	2	1.3		5.8				0		Research institutions	Nutrient data from supplementary material
PR53	Boukid et al., 2021	Spain	Dairy products	Yogurt	Dairy		Dairy		Dairy, yogurt	No	No	1	68	3.7	2	1.3		5.8				0		Research institutions	Nutrient data from supplementary material
PR53	Boukid et al., 2021	Spain	Dairy products	Yogurt	Dairy		Dairy		Dairy, yogurt	No	No	1	68	4.4	3.1	2		5.5				32		Research institutions	Nutrient data from supplementary material
PR53	Boukid et al., 2021	Spain	Dairy products	Yogurt	Dairy		Dairy		Dairy, yogurt	No	No	1	65	3.4	4	2.6		3.8				40		Research institutions	Nutrient data from supplementary material
PR53	Boukid et al., 2021	Spain	Dairy products	Yogurt	Dairy		Dairy		Dairy, yogurt	No	No	1	64	4.5	3.5	2.2		3.6				44		Research institutions	Nutrient data from supplementary material
PR53	Boukid et al., 2021	Spain	Dairy products	Yogurt	Dairy		Dairy		Dairy, yogurt	No	No	1	80	5.4	4.4	2.6		4.8				52		Research institutions	Nutrient data from supplementary material
PR53	Boukid et al., 2021	Spain	Dairy products	Yogurt	Dairy		Dairy		Dairy, yogurt	No	No	1	90	6	6.9	4.5		3				40		Research institutions	Nutrient data from supplementary material
PR53	Boukid et al., 2021	Spain	Dairy products	Yogurt	Dairy		Dairy		Dairy, yogurt	No	No	1	105	3.3	9	6.6		1				80		Research institutions	Nutrient data from supplementary material
PR53	Boukid et al., 2021	Spain	Dairy products	Yogurt	Dairy		Dairy		Dairy, yogurt	No	No	1	120	4	10	5		3.4				60		Research institutions	Nutrient data from supplementary material
PR53	Boukid et al., 2021	Spain	Dairy products	Yogurt	Dairy		Dairy		Dairy, yogurt	No	No	1	60	3.4	3	1.9		3.8				40		Research institutions	Nutrient data from supplementary material
PR53	Boukid et al., 2021	Spain	Dairy products	Yogurt	Dairy		Dairy		Dairy, yogurt	No	No	1	92	5.2	5.8	3.8		4.8				40		Research institutions	Nutrient data from supplementary material
PR53	Boukid et al., 2021	Spain	Dairy products	Yogurt	Dairy		Dairy		Dairy, yogurt	No	No	1	85	3.1	3	2		11				52		Research institutions	Nutrient data from supplementary material
PR53	Boukid et al., 2021	Spain	Dairy products	Yogurt	Dairy		Dairy		Dairy, yogurt	No	No	1	80	5.2	3.5	2		3.7				80		Research institutions	Nutrient data from supplementary material
PR53	Boukid et al., 2021	Spain	Dairy products	Yogurt	Dairy		Dairy		Dairy, yogurt	No	No	1	88	15	0.3	0.1		3.3				80		Research institutions	Nutrient data from supplementary material
PR53	Boukid et al., 2021	Spain	Dairy products	Yogurt	Dairy		Dairy		Dairy, yogurt	No	No	1	70	4	3.6	2.4		4.7				48		Research institutions	Nutrient data from supplementary material
PR53	Boukid et al., 2021	Spain	Dairy products	Yogurt	Dairy		Dairy		Dairy, yogurt	No	No	1	91	3.3	3.5	2.3		11.6				52		Research institutions	Nutrient data from supplementary material
PR53	Boukid et al., 2021	Spain	Dairy products	Yogurt	Dairy		Dairy		Dairy, yogurt	No	No	1	63	5	0.8	1.9		6.1				60		Research institutions	Nutrient data from supplementary material
PR53	Boukid et al., 2021	Spain	Dairy products	Yogurt	Dairy		Dairy		Dairy, yogurt	No	No	1	68	4.4	3.1	1.9		5.8				64		Research institutions	Nutrient data from supplementary material
PR53	Boukid et al., 2021	Spain	Dairy products	Yogurt	Dairy		Dairy		Dairy, yogurt	No	No	1	52	10	0	0.1		3.1				40		Research institutions	Nutrient data from supplementary material
PR53	Boukid et al., 2021	Spain	Dairy products	Yogurt	Dairy		Dairy		Dairy, yogurt	No	No	1	55	7.6	0.5	0.1		0.5				72		Research institutions	Nutrient data from supplementary material
PR53	Boukid et al., 2021	Spain	Dairy products	Yogurt	Dairy		Dairy		Dairy, yogurt	No	No	1	61	4.3	2.5	1.5		4.3				40		Research institutions	Nutrient data from supplementary material
PR53	Boukid et al., 2021	Spain	Dairy products	Yogurt	Dairy		Dairy		Dairy, yogurt	No	No	1	61	3	3.6	2.3		3				36		Research institutions	Nutrient data from supplementary material
PR53	Boukid et al., 2021	Spain	Dairy products	Yogurt	Dairy		Dairy		Dairy, yogurt	No	No	1	88	4.8	4.6	3.1		5.9				60		Research institutions	Nutrient data from supplementary material
PR53	Boukid et al., 2021	Spain	Dairy products	Yogurt	Dairy		Dairy		Dairy, yogurt	No	No	1	97	18	0	0		6.2				60		Research institutions	Nutrient data from supplementary material
PR53	Boukid et al., 2021	Spain	Dairy products	Yogurt	Dairy		Dairy		Dairy, yogurt	No	No	1	209	13	0	0		4.4				56		Research institutions	Nutrient data from supplementary material
PR53	Boukid et al., 2021	Spain	Dairy products	Yogurt	Dairy		Dairy		Dairy, yogurt	No	No	1	109	19.8	0	0		6.3				72		Research institutions	Nutrient data from supplementary material
PR53	Boukid et al., 2021	Spain	Dairy products	Yogurt	Dairy		Dairy		Dairy, yogurt	No	No	1	87	3.2	2.2	1.6		12.8				48		Research institutions	Nutrient data from supplementary material
PR53	Boukid et al., 2021	Spain	Dairy products	Yogurt	Dairy		Dairy		Dairy, yogurt	No	No	1	110	3.2	9	5.8		4				40		Research institutions	Nutrient data from supplementary material
PR53	Boukid et al., 2021	Spain	Dairy products	Yogurt	Dairy		Dairy		Dairy, yogurt	No	No	1	65	3.4	4	2.6		3.8				40		Research institutions	Nutrient data from supplementary material
PR53	Boukid et al., 2021	Spain	Dairy products	Yogurt	Dairy		Dairy		Dairy, yogurt	No	No	1	62	3.2	3.8	2.3		3.7				40		Research institutions	Nutrient data from supplementary material
PR53	Boukid et al., 2021	Spain	Dairy products	Yogurt	Dairy		Dairy		Dairy, yogurt	No	No	1	41	4.5	1.5	0.9		1.9				40		Research institutions	Nutrient data from supplementary material
PR53	Boukid et al., 2021	Spain	Dairy products	Yogurt	Dairy		Dairy		Dairy, yogurt	No	No	1	61	3.1	3.8	2.4		2.9				36		Research institutions	Nutrient data from supplementary material
PR53	Boukid et al., 2021	Spain	Dairy products	Yogurt	Dairy		Dairy		Dairy, yogurt	No	No	1	87	4.5	3.4	2.6		8.2				64		Research institutions	Nutrient data from supplementary material
PR53	Boukid et al., 2021	Spain	Dairy products	Yogurt	Dairy		Dairy		Dairy, yogurt	No	No	1	92	4.7	5.7	3.5		5.6				360		Research institutions	Nutrient data from supplementary material
PR53	Boukid et al., 2021	Spain	Dairy products	Yogurt	Dairy		Dairy		Dairy, yogurt	No	No	1	67	4	3	1		5.9				0		Research institutions	Nutrient data from supplementary material
PR53	Boukid et al., 2021	Spain	Dairy products	Yogurt	Dairy		Dairy		Dairy, yogurt	No	No	1	70	4.4	4	2.6		4				52		Research institutions	Nutrient data from supplementary material
PR53	Boukid et al., 2021	Spain	Dairy products	Yogurt	Dairy		Dairy		Dairy, yogurt	No	No	1	71	4.5	3	2		6.5				44		Research institutions	Nutrient data from supplementary material
PR53	Boukid et al., 2021	Spain	Dairy products	Yogurt	Dairy		Dairy		Dairy, yogurt	No	No	1	57	10	0.5	0.1		3				32		Research institutions	Nutrient data from supplementary material
PR53	Boukid et al., 2021	Spain	Dairy products	Yogurt	Dairy		Dairy		Dairy, yogurt	No	No	1	60	11	0.2	0.1		3.5				60		Research institutions	Nutrient data from supplementary material
PR53	Boukid et al., 2021	Spain	Dairy products	Yogurt	Dairy		Dairy		Dairy, yogurt	No	No	1	61	5.7	0.2	0.2		4.8				80		Research institutions	Nutrient data from supplementary material
PR53	Boukid et al., 2021	Spain	Dairy products	Yogurt	Dairy		Dairy		Dairy, yogurt	No	No	1	68	3.9	3.8	2.6		3.8				52		Research institutions	Nutrient data from supplementary material
PR53	Boukid et al., 2021	Spain	Dairy products	Yogurt	Dairy		Dairy		Dairy, yogurt	No	No	1	57	10	0.5	0.3		3.5				40		Research institutions	Nutrient data from supplementary material
PR53	Boukid et al., 2021	Spain	Dairy products	Yogurt	Dairy		Dairy		Dairy, yogurt	No	No	1	60	4.3	1.8	1		5.4				52		Research institutions	Nutrient data from supplementary material
PR53	Boukid et al., 2021	Spain	Dairy products	Yogurt	Dairy		Dairy		Dairy, yogurt	No	No	1	116	3.3	9.4	6.3		3.9				52		Research institutions	Nutrient data from supplementary material
PR53	Boukid et al., 2021	Spain	Dairy products	Yogurt	Dairy		Dairy		Dairy, yogurt	No	No	1	64	11	0.2	0.1		4				32		Research institutions	Nutrient data from supplementary material
PR53	Boukid et al., 2021	Spain	Dairy products	Yogurt	Dairy		Dairy		Dairy, yogurt	No	No	1	70	11	4.2	2.7		3.7				40		Research institutions	Nutrient data from supplementary material
PR53	Boukid et al., 2021	Spain	Dairy products	Yogurt	Dairy		Dairy		Dairy, yogurt	No	No	1	91	4.7	5.5	3.6		5.5				0		Research institutions	Nutrient data from supplementary material
PR53	Boukid et al., 2021	Spain	Dairy products	Yogurt	Dairy		Dairy		Dairy, yogurt	No	No	1	102	3.3	8	5.4		3.9				32		Research institutions	Nutrient data from supplementary material
PR53	Boukid et al., 2021	Spain	Dairy products	Yogurt	Dairy		Dairy		Dairy, yogurt	No	No	1	71	4.4	3.1	2.3		5.1				44		Research institutions	Nutrient data from supplementary material
PR53	Boukid et al., 2021	Spain	Dairy products	Yogurt	Dairy		Dairy		Dairy, yogurt	No	No	1	191	9.4	7.6	3.8		11.7				92		Research institutions	Nutrient data from supplementary material
PR53	Boukid et al., 2021	Spain	Dairy products	Yogurt	Dairy		Dairy		Dairy, yogurt	No	No	1	69	3.9	3.6	2.5		4.7				48		Research institutions	Nutrient data from supplementary material
PR53	Boukid et al., 2021	Spain	Dairy products	Yogurt	Dairy		Dairy		Dairy, yogurt	No	No	1	78	4.7	3.8	2.5		5.6				60		Research institutions	Nutrient data from supplementary material
PR53	Boukid et al., 2021	Spain	Dairy products	Yogurt	Dairy		Dairy		Dairy, yogurt	No	No	1	75	4	3.8	2.5		2.8				72		Research institutions	Nutrient data from supplementary material
PR53	Boukid et al., 2021	Spain	Dairy products	Yogurt	Dairy		Dairy		Dairy, yogurt	No	No	1	60	4.3	3.7	2		2.5				16		Research institutions	Nutrient data from supplementary material
PR53	Boukid et al., 2021	Spain	Dairy products	Yogurt	Dairy		Dairy		Dairy, yogurt	No	No	1	112	7.7	5	3.1		9.8				100		Research institutions	Nutrient data from supplementary material
PR53	Boukid et al., 2021	Spain	Dairy products	Yogurt	Dairy		Dairy		Dairy, yogurt	No	No	1	85	3.3	6	3.8		3.6				40		Research institutions	Nutrient data from supplementary material
PR53	Boukid et al., 2021	Spain	Dairy products	Yogurt	Dairy		Dairy		Dairy, yogurt	No	No	1	71	8.3	2	1.5		4.9				40		Research institutions	Nutrient data from supplementary material
PR53	Boukid et al., 2021	Spain	Dairy products	Yogurt	Dairy		Dairy		Dairy, yogurt	No	No	1	60	4.8	1.6	1.1		6.4				56		Research institutions	Nutrient data from supplementary material
PR53	Boukid et al., 2021	Spain	Dairy products	Yogurt	Dairy		Dairy		Dairy, yogurt	No	No	1	131	5.9	10.2	6.7		3.7				60		Research institutions	Nutrient data from supplementary material
PR53	Boukid et al., 2021	Spain	Dairy products	Yogurt	Dairy		Dairy		Dairy, yogurt	No	No	1	129	4.2	10	6.6		5.1				52		Research institutions	Nutrient data from supplementary material
PR53	Boukid et al., 2021	Spain	Dairy products	Yogurt	Dairy		Dairy		Dairy, yogurt	No	No	1	61.5	3.3	3.5	3		4.2				52		Research institutions	Nutrient data from supplementary material
PR53	Boukid et al., 2021	Spain	Dairy products	Yogurt	Dairy		Dairy		Dairy, yogurt	No	No	1	60	4.3	1.8	1.1		5.4				52		Research institutions	Nutrient data from supplementary material
PR53	Boukid et al., 2021	Spain	Dairy products	Yogurt	Dairy		Dairy		Dairy, yogurt	No	No	1	102	3.3	8	5.4		3.9				32		Research institutions	Nutrient data from supplementary material
PR53	Boukid et al., 2021	Spain	PB Dairy Alternatives	Cheese	Unknown	Unknown		Author defined	Plant-based, cheese	No	No	1	266	0.8	19	17		0.5				1040		Research institutions	Nutrient data from supplementary material
PR53	Boukid et al., 2021	Spain	PB Dairy Alternatives	Cheese	Unknown	Unknown		Author defined	Plant-based, cheese	No	No	1	282	0.6	20.5	17.5		0.25				640		Research institutions	Nutrient data from supplementary material
PR53	Boukid et al., 2021	Spain	PB Dairy Alternatives	Cheese	Unknown	Unknown		Author defined	Plant-based, cheese	No	No	1	263	1.5	22	19.2		0				1000		Research institutions	Nutrient data from supplementary material
PR53	Boukid et al., 2021	Spain	PB Dairy Alternatives	Cheese	Unknown	Unknown		Author defined	Plant-based, cheese	No	No	1	53	0	3.9	3.5		0				152		Research institutions	Nutrient data from supplementary material
PR53	Boukid et al., 2021	Spain	PB Dairy Alternatives	Cheese	Unknown	Unknown		Author defined	Plant-based, cheese	No	No	1	296	1.3	18.9	15.1		0.8				740		Research institutions	Nutrient data from supplementary material
PR53	Boukid et al., 2021	Spain	PB Dairy Alternatives	Cheese	Unknown	Unknown		Author defined	Plant-based, cheese	No	No	1	320	2	21.5	14.6		0.6				708		Research institutions	Nutrient data from supplementary material
PR53	Boukid et al., 2021	Spain	PB Dairy Alternatives	Cheese	Unknown	Unknown		Author defined	Plant-based, cheese	No	No	1	301	1.8	19.1	13.8		0.5				0		Research institutions	Nutrient data from supplementary material
PR53	Boukid et al., 2021	Spain	PB Dairy Alternatives	Cheese	Unknown	Unknown		Author defined	Plant-based, cheese	No	No	1	285	0	23	21		0				920		Research institutions	Nutrient data from supplementary material
PR53	Boukid et al., 2021	Spain	PB Dairy Alternatives	Cheese	Unknown	Unknown		Author defined	Plant-based, cheese	No	No	1	81	0	6.3	5.7		0				200		Research institutions	Nutrient data from supplementary material
PR53	Boukid et al., 2021	Spain	PB Dairy Alternatives	Cheese	Unknown	Unknown		Author defined	Plant-based, cheese	No	No	1	92	0	8.7	7.8		0				200		Research institutions	Nutrient data from supplementary material
PR53	Boukid et al., 2021	Spain	PB Dairy Alternatives	Cheese	Unknown	Unknown		Author defined	Plant-based, cheese	No	No	1	270	0	21	19		0				920		Research institutions	Nutrient data from supplementary material
PR53	Boukid et al., 2021	Spain	PB Dairy Alternatives	Cheese	Unknown	Unknown		Author defined	Plant-based, cheese	No	No	1	234	5.7	23	9.6		0.8				280		Research institutions	Nutrient data from supplementary material
PR53	Boukid et al., 2021	Spain	PB Dairy Alternatives	Cheese	Unknown	Unknown		Author defined	Plant-based, cheese	No	No	1	212	4.1	20	9.5		0.6				0		Research institutions	Nutrient data from supplementary material
PR53	Boukid et al., 2021	Spain	PB Dairy Alternatives	Cheese	Unknown	Unknown		Author defined	Plant-based, cheese	No	No	1	298	0	24	22		0				680		Research institutions	Nutrient data from supplementary material
PR53	Boukid et al., 2021	Spain	PB Dairy Alternatives	Cheese	Unknown	Unknown		Author defined	Plant-based, cheese	No	No	1	306.667	0	29	26		0				666.67		Research institutions	Nutrient data from supplementary material
PR53	Boukid et al., 2021	Spain	PB Dairy Alternatives	Cheese	Unknown	Unknown		Author defined	Plant-based, cheese	No	No	1	258	0.2	18.9	16.7		0.8				600		Research institutions	Nutrient data from supplementary material
PR53	Boukid et al., 2021	Spain	PB Dairy Alternatives	Cheese	Unknown	Unknown		Author defined	Plant-based, cheese	No	No	1	258	0.2	18.9	16.7		0.8				600		Research institutions	Nutrient data from supplementary material
PR53	Boukid et al., 2021	Spain	PB Dairy Alternatives	Cheese	Unknown	Unknown		Author defined	Plant-based, cheese	No	No	1	318	1.3	26	21		0.3				760		Research institutions	Nutrient data from supplementary material
PR53	Boukid et al., 2021	Spain	PB Dairy Alternatives	Cheese	Unknown	Unknown		Author defined	Plant-based, cheese	No	No	1	212	15	16	4.1		0				600		Research institutions	Nutrient data from supplementary material
PR53	Boukid et al., 2021	Spain	PB Dairy Alternatives	Cheese	Unknown	Unknown		Author defined	Plant-based, cheese	No	No	1	258	17	20	3.1		0				480		Research institutions	Nutrient data from supplementary material
PR53	Boukid et al., 2021	Spain	PB Dairy Alternatives	Cheese	Unknown	Unknown		Author defined	Plant-based, cheese	No	No	1	234	5.7	23	9.6		0.8				280		Research institutions	Nutrient data from supplementary material
PR53	Boukid et al., 2021	Spain	PB Dairy Alternatives	Cheese	Unknown	Unknown		Author defined	Plant-based, cheese	No	No	1	306.667	0	29	26		0				666.67		Research institutions	Nutrient data from supplementary material
PR53	Boukid et al., 2021	Spain	PB Dairy Alternatives	Cheese	Unknown	Unknown		Author defined	Plant-based, cheese	No	No	1	256	3	24	15		0				480		Research institutions	Nutrient data from supplementary material
PR53	Boukid et al., 2021	Spain	PB Dairy Alternatives	Cheese	Unknown	Unknown		Author defined	Plant-based, cheese	No	No	1	256	3	24	15		0				520		Research institutions	Nutrient data from supplementary material
PR53	Boukid et al., 2021	Spain	PB Dairy Alternatives	Cheese	Unknown	Unknown		Author defined	Plant-based, cheese	No	No	1	256	3	24	15		0				560		Research institutions	Nutrient data from supplementary material
PR53	Boukid et al., 2021	Spain	PB Dairy Alternatives	Cheese	Unknown	Unknown		Author defined	Plant-based, cheese	No	No	1	281	0.5	20	18		0.5				720		Research institutions	Nutrient data from supplementary material
PR53	Boukid et al., 2021	Spain	PB Dairy Alternatives	Cheese	Unknown	Unknown		Author defined	Plant-based, cheese	No	No	1	281	0.5	20	18		0.5				720		Research institutions	Nutrient data from supplementary material
PR53	Boukid et al., 2021	Spain	PB Dairy Alternatives	Cheese	Unknown	Unknown		Author defined	Plant-based, cheese	No	No	1	220	0.5	13	12		0.1				800		Research institutions	Nutrient data from supplementary material
PR53	Boukid et al., 2021	Spain	PB Dairy Alternatives	Cheese	Unknown	Unknown		Author defined	Plant-based, cheese	No	No	1	293.333	0.67	20.67	17.33		2				786.67		Research institutions	Nutrient data from supplementary material
PR53	Boukid et al., 2021	Spain	PB Dairy Alternatives	Cheese	Unknown	Unknown		Author defined	Plant-based, cheese	No	No	1	290	0.67	21	17.33		0				720		Research institutions	Nutrient data from supplementary material
PR53	Boukid et al., 2021	Spain	PB Dairy Alternatives	Cheese	Unknown	Unknown		Author defined	Plant-based, cheese	No	No	1	286.667	0.33	21.67	18.67		0				720		Research institutions	Nutrient data from supplementary material
PR53	Boukid et al., 2021	Spain	PB Dairy Alternatives	Cheese	Unknown	Unknown		Author defined	Plant-based, cheese	No	No	1	296	0.1	24.4	0.8		0.1				524		Research institutions	Nutrient data from supplementary material
PR53	Boukid et al., 2021	Spain	PB Dairy Alternatives	Cheese	Unknown	Unknown		Author defined	Plant-based, cheese	No	No	1	293.333	0.67	20.67	17.33		2				786.67		Research institutions	Nutrient data from supplementary material
PR53	Boukid et al., 2021	Spain	PB Dairy Alternatives	Cheese	Unknown	Unknown		Author defined	Plant-based, cheese	No	No	1	290	0.67	21	17.33		0				720		Research institutions	Nutrient data from supplementary material
PR53	Boukid et al., 2021	Spain	PB Dairy Alternatives	Cheese	Unknown	Unknown		Author defined	Plant-based, cheese	No	No	1	244	0.2	24.9	20.9		1				316		Research institutions	Nutrient data from supplementary material
PR53	Boukid et al., 2021	Spain	PB Dairy Alternatives	Cheese	Unknown	Unknown		Author defined	Plant-based, cheese	No	No	1	286.667	0.33	21.67	18.67		0				720		Research institutions	Nutrient data from supplementary material
PR53	Boukid et al., 2021	Spain	PB Dairy Alternatives	Cheese	Unknown	Unknown		Author defined	Plant-based, cheese	No	No	1	297	3.1	24	20.7		19.8				592		Research institutions	Nutrient data from supplementary material
PR53	Boukid et al., 2021	Spain	PB Dairy Alternatives	Cheese	Unknown	Unknown		Author defined	Plant-based, cheese	No	No	1	54	0.13	2.4	0.4		0.3				0		Research institutions	Nutrient data from supplementary material
PR53	Boukid et al., 2021	Spain	PB Dairy Alternatives	Cheese	Unknown	Unknown		Author defined	Plant-based, cheese	No	No	1	63	3.5	2.8	0.4		0.2				0		Research institutions	Nutrient data from supplementary material
PR53	Boukid et al., 2021	Spain	PB Dairy Alternatives	Cheese	Unknown	Unknown		Author defined	Plant-based, cheese	No	No	1	207	0.5	12	11		0.5				800		Research institutions	Nutrient data from supplementary material
PR53	Boukid et al., 2021	Spain	PB Dairy Alternatives	Cheese	Unknown	Unknown		Author defined	Plant-based, cheese	No	No	1	207	0.5	12	11		0.5				1200		Research institutions	Nutrient data from supplementary material
PR53	Boukid et al., 2021	Spain	PB Dairy Alternatives	Cheese	Unknown	Unknown		Author defined	Plant-based, cheese	No	No	1	370	3.5	26.5	23.3		0				320		Research institutions	Nutrient data from supplementary material
PR53	Boukid et al., 2021	Spain	PB Dairy Alternatives	Cheese	Unknown	Unknown		Author defined	Plant-based, cheese	No	No	1	371	3.6	26.6	23.3		0				360		Research institutions	Nutrient data from supplementary material
PR53	Boukid et al., 2021	Spain	PB Dairy Alternatives	Cheese	Unknown	Unknown		Author defined	Plant-based, cheese	No	No	1	294	0.5	23	19		0.5				560		Research institutions	Nutrient data from supplementary material
PR53	Boukid et al., 2021	Spain	PB Dairy Alternatives	Cheese	Unknown	Unknown		Author defined	Plant-based, cheese	No	No	1	285	0.5	21	18		0				680		Research institutions	Nutrient data from supplementary material
PR53	Boukid et al., 2021	Spain	PB Dairy Alternatives	Cheese	Unknown	Unknown		Author defined	Plant-based, cheese	No	No	1	288	9.8	22.8	3		4.3				280		Research institutions	Nutrient data from supplementary material
PR53	Boukid et al., 2021	Spain	PB Dairy Alternatives	Cheese	Unknown	Unknown		Author defined	Plant-based, cheese	No	No	1	316	11	25.3	3.4		2.8				320		Research institutions	Nutrient data from supplementary material
PR53	Boukid et al., 2021	Spain	PB Dairy Alternatives	Cheese	Unknown	Unknown		Author defined	Plant-based, cheese	No	No	1	313	11	25.8	3.4		2.6				320		Research institutions	Nutrient data from supplementary material
PR53	Boukid et al., 2021	Spain	PB Dairy Alternatives	Cheese	Unknown	Unknown		Author defined	Plant-based, cheese	No	No	1	210	2.8	17	15		2.5				840		Research institutions	Nutrient data from supplementary material
PR53	Boukid et al., 2021	Spain	PB Dairy Alternatives	Cheese	Unknown	Unknown		Author defined	Plant-based, cheese	No	No	1	283	1.9	24	21		0				1280		Research institutions	Nutrient data from supplementary material
PR53	Boukid et al., 2021	Spain	PB Dairy Alternatives	Cheese	Unknown	Unknown		Author defined	Plant-based, cheese	No	No	1	202	2.4	17	8.6		2.7				640		Research institutions	Nutrient data from supplementary material
PR53	Boukid et al., 2021	Spain	PB Dairy Alternatives	Cheese	Unknown	Unknown		Author defined	Plant-based, cheese	No	No	1	281	0.5	20	18		0.5				1120		Research institutions	Nutrient data from supplementary material
PR53	Boukid et al., 2021	Spain	PB Dairy Alternatives	Cheese	Unknown	Unknown		Author defined	Plant-based, cheese	No	No	1	530	18.8	42.9	4.3		4.5				1448		Research institutions	Nutrient data from supplementary material
PR53	Boukid et al., 2021	Spain	PB Dairy Alternatives	Cheese	Unknown	Unknown		Author defined	Plant-based, cheese	No	No	1	346	2.9	29.5	26.3		1.7				400		Research institutions	Nutrient data from supplementary material
PR53	Boukid et al., 2021	Spain	PB Dairy Alternatives	Cheese	Unknown	Unknown		Author defined	Plant-based, cheese	No	No	1	312	0.1	25.7	21.6		0.1				640		Research institutions	Nutrient data from supplementary material
PR53	Boukid et al., 2021	Spain	PB Dairy Alternatives	Cheese	Unknown	Unknown		Author defined	Plant-based, cheese	No	No	1	232	1.3	22	11		0.5				520		Research institutions	Nutrient data from supplementary material
PR53	Boukid et al., 2021	Spain	PB Dairy Alternatives	Cheese	Unknown	Unknown		Author defined	Plant-based, cheese	No	No	1	293.333	0.67	20.67	17.33		2				786.67		Research institutions	Nutrient data from supplementary material
PR53	Boukid et al., 2021	Spain	PB Dairy Alternatives	Cheese	Unknown	Unknown		Author defined	Plant-based, cheese	No	No	1	290	0.67	21	17.33		0				720		Research institutions	Nutrient data from supplementary material
PR53	Boukid et al., 2021	Spain	PB Dairy Alternatives	Cheese	Unknown	Unknown		Author defined	Plant-based, cheese	No	No	1	261	2	20	18		0.1				760		Research institutions	Nutrient data from supplementary material
PR53	Boukid et al., 2021	Spain	PB Dairy Alternatives	Cheese	Unknown	Unknown		Author defined	Plant-based, cheese	No	No	1	295	0.6	25	20		0				480		Research institutions	Nutrient data from supplementary material
PR53	Boukid et al., 2021	Spain	PB Dairy Alternatives	Cheese	Unknown	Unknown		Author defined	Plant-based, cheese	No	No	1	583.78	20	52.67	10.15		4				348		Research institutions	Nutrient data from supplementary material
PR53	Boukid et al., 2021	Spain	PB Dairy Alternatives	Cheese	Unknown	Unknown		Author defined	Plant-based, cheese	No	No	1	276	0	23	19		0				348		Research institutions	Nutrient data from supplementary material
PR53	Boukid et al., 2021	Spain	PB Dairy Alternatives	Cheese	Unknown	Unknown		Author defined	Plant-based, cheese	No	No	1	272	1.4	23	20		1.5				360		Research institutions	Nutrient data from supplementary material
PR53	Boukid et al., 2021	Spain	PB Dairy Alternatives	Cheese	Unknown	Unknown		Author defined	Plant-based, cheese	No	No	1	413	20	19	8.7		5.6				2280		Research institutions	Nutrient data from supplementary material
PR53	Boukid et al., 2021	Spain	PB Dairy Alternatives	Cheese	Unknown	Unknown		Author defined	Plant-based, cheese	No	No	1	286	6	28	23		1.1				80		Research institutions	Nutrient data from supplementary material
PR53	Boukid et al., 2021	Spain	PB Dairy Alternatives	Cheese	Unknown	Unknown		Author defined	Plant-based, cheese	No	No	1	324	0.1	27	23		0.1				680		Research institutions	Nutrient data from supplementary material
PR53	Boukid et al., 2021	Spain	PB Dairy Alternatives	Cheese	Unknown	Unknown		Author defined	Plant-based, cheese	No	No	1	279	1.6	17	16		0.3				1440		Research institutions	Nutrient data from supplementary material
PR53	Boukid et al., 2021	Spain	PB Dairy Alternatives	Cheese	Unknown	Unknown		Author defined	Plant-based, cheese	No	No	1	185	0.7	16	13.6		0.3				600		Research institutions	Nutrient data from supplementary material
PR53	Boukid et al., 2021	Spain	PB Dairy Alternatives	Cheese	Unknown	Unknown		Author defined	Plant-based, cheese	No	No	1	281	0	20	18		0				720		Research institutions	Nutrient data from supplementary material
PR53	Boukid et al., 2021	Spain	PB Dairy Alternatives	Cheese	Unknown	Unknown		Author defined	Plant-based, cheese	No	No	1	293	0.5	23.9	20		0.1				664		Research institutions	Nutrient data from supplementary material
PR53	Boukid et al., 2021	Spain	PB Dairy Alternatives	Cheese	Unknown	Unknown		Author defined	Plant-based, cheese	No	No	1	208	0.7	18	16		0.3				500		Research institutions	Nutrient data from supplementary material
PR53	Boukid et al., 2021	Spain	PB Dairy Alternatives	Cheese	Unknown	Unknown		Author defined	Plant-based, cheese	No	No	1	286	10	20	4		3				800		Research institutions	Nutrient data from supplementary material
PR53	Boukid et al., 2021	Spain	PB Dairy Alternatives	Cheese	Unknown	Unknown		Author defined	Plant-based, cheese	No	No	1	298	1.2	23.5	20.1		0.7				640		Research institutions	Nutrient data from supplementary material
PR53	Boukid et al., 2021	Spain	PB Dairy Alternatives	Cheese	Unknown	Unknown		Author defined	Plant-based, cheese	No	No	1	281	0	21	18.4		0				840		Research institutions	Nutrient data from supplementary material
PR53	Boukid et al., 2021	Spain	PB Dairy Alternatives	Cheese	Unknown	Unknown		Author defined	Plant-based, cheese	No	No	1	281	0.5	20	18		0.5				720		Research institutions	Nutrient data from supplementary material
PR53	Boukid et al., 2021	Spain	PB Dairy Alternatives	Cheese	Unknown	Unknown		Author defined	Plant-based, cheese	No	No	1	251	0.8	18	16		0.5				720		Research institutions	Nutrient data from supplementary material
PR53	Boukid et al., 2021	Spain	PB Dairy Alternatives	Cheese	Unknown	Unknown		Author defined	Plant-based, cheese	No	No	1	275	0	23	14		0.5				356		Research institutions	Nutrient data from supplementary material
PR53	Boukid et al., 2021	Spain	PB Dairy Alternatives	Cheese	Unknown	Unknown		Author defined	Plant-based, cheese	No	No	1	207	0.7	19.1	17		0.5				1160		Research institutions	Nutrient data from supplementary material
PR53	Boukid et al., 2021	Spain	PB Dairy Alternatives	Cheese	Unknown	Unknown		Author defined	Plant-based, cheese	No	No	1	293	1.4	23	20		0				800		Research institutions	Nutrient data from supplementary material
PR53	Boukid et al., 2021	Spain	PB Dairy Alternatives	Cheese	Unknown	Unknown		Author defined	Plant-based, cheese	No	No	1	359	13.9	37.3	5.9		0.1				480		Research institutions	Nutrient data from supplementary material
PR53	Boukid et al., 2021	Spain	PB Dairy Alternatives	Cheese	Unknown	Unknown		Author defined	Plant-based, cheese	No	No	1	293.333	0.67	20.67	17.33		2				786.67		Research institutions	Nutrient data from supplementary material
PR53	Boukid et al., 2021	Spain	PB Dairy Alternatives	Cheese	Unknown	Unknown		Author defined	Plant-based, cheese	No	No	1	290	0.67	21	17.33		0				720		Research institutions	Nutrient data from supplementary material
PR53	Boukid et al., 2021	Spain	PB Dairy Alternatives	Cheese	Unknown	Unknown		Author defined	Plant-based, cheese	No	No	1	251	6.1	20	2.1		1.2				260		Research institutions	Nutrient data from supplementary material
PR53	Boukid et al., 2021	Spain	PB Dairy Alternatives	Cheese	Unknown	Unknown		Author defined	Plant-based, cheese	No	No	1	185	0.7	16	13.6		0.3				600		Research institutions	Nutrient data from supplementary material
PR53	Boukid et al., 2021	Spain	PB Dairy Alternatives	Cheese	Unknown	Unknown		Author defined	Plant-based, cheese	No	No	1	284	0	20.5	17.9		0.9				760		Research institutions	Nutrient data from supplementary material
PR53	Boukid et al., 2021	Spain	PB Dairy Alternatives	Cheese	Unknown	Unknown		Author defined	Plant-based, cheese	No	No	1	279	0	24	21		0				840		Research institutions	Nutrient data from supplementary material
PR53	Boukid et al., 2021	Spain	PB Dairy Alternatives	Cheese	Unknown	Unknown		Author defined	Plant-based, cheese	No	No	1	545	24.8	44.3	3.6		3.3				1440		Research institutions	Nutrient data from supplementary material
PR53	Boukid et al., 2021	Spain	PB Dairy Alternatives	Cheese	Unknown	Unknown		Author defined	Plant-based, cheese	No	No	1	285	0.1	20	17		0.1				800		Research institutions	Nutrient data from supplementary material
PR53	Boukid et al., 2021	Spain	PB Dairy Alternatives	Cheese	Unknown	Unknown		Author defined	Plant-based, cheese	No	No	1	305	0.5	24.6	20		0.2				720		Research institutions	Nutrient data from supplementary material
PR53	Boukid et al., 2021	Spain	PB Dairy Alternatives	Cheese	Unknown	Unknown		Author defined	Plant-based, cheese	No	No	1	273	0.4	23	20		0.1				560		Research institutions	Nutrient data from supplementary material
PR53	Boukid et al., 2021	Spain	PB Dairy Alternatives	Cheese	Unknown	Unknown		Author defined	Plant-based, cheese	No	No	1	343	1.6	20	16		0.5				728		Research institutions	Nutrient data from supplementary material
PR53	Boukid et al., 2021	Spain	PB Dairy Alternatives	Cheese	Unknown	Unknown		Author defined	Plant-based, cheese	No	No	1	244	9.38	20	3.35		0.33				168		Research institutions	Nutrient data from supplementary material
PR53	Boukid et al., 2021	Spain	PB Dairy Alternatives	Cheese	Unknown	Unknown		Author defined	Plant-based, cheese	No	No	1	251	6.1	20	2.1		1.2				260		Research institutions	Nutrient data from supplementary material
PR53	Boukid et al., 2021	Spain	PB Dairy Alternatives	Cheese	Unknown	Unknown		Author defined	Plant-based, cheese	No	No	1	185	0.7	16	13.6		0.3				600		Research institutions	Nutrient data from supplementary material
PR53	Boukid et al., 2021	Spain	PB Dairy Alternatives	Cheese	Unknown	Unknown		Author defined	Plant-based, cheese	No	No	1	310	0.5	24	22		0.5				720		Research institutions	Nutrient data from supplementary material
PR53	Boukid et al., 2021	Spain	PB Dairy Alternatives	Cheese	Unknown	Unknown		Author defined	Plant-based, cheese	No	No	1	447	7.1	41	10		0.5				400		Research institutions	Nutrient data from supplementary material
PR53	Boukid et al., 2021	Spain	PB Dairy Alternatives	Cheese	Unknown	Unknown		Author defined	Plant-based, cheese	No	No	1	287	0	23	20		0				840		Research institutions	Nutrient data from supplementary material
PR53	Boukid et al., 2021	Spain	PB Dairy Alternatives	Cheese	Unknown	Unknown		Author defined	Plant-based, cheese	No	No	1	597	21	46.7	5.3		5.9				960		Research institutions	Nutrient data from supplementary material
PR53	Boukid et al., 2021	Spain	PB Dairy Alternatives	Cheese	Unknown	Unknown		Author defined	Plant-based, cheese	No	No	1	430	8.33	39	2.63		3.24				460		Research institutions	Nutrient data from supplementary material
PR53	Boukid et al., 2021	Spain	PB Dairy Alternatives	Cheese	Unknown	Unknown		Author defined	Plant-based, cheese	No	No	1	290	0.67	21	17.33		0				720		Research institutions	Nutrient data from supplementary material
PR53	Boukid et al., 2021	Spain	PB Dairy Alternatives	Cheese	Unknown	Unknown		Author defined	Plant-based, cheese	No	No	1	447	7.1	41	10		0.5				400		Research institutions	Nutrient data from supplementary material
PR53	Boukid et al., 2021	Spain	PB Dairy Alternatives	Cheese	Unknown	Unknown		Author defined	Plant-based, cheese	No	No	1	277	0	21	18		0				840		Research institutions	Nutrient data from supplementary material
PR53	Boukid et al., 2021	Spain	PB Dairy Alternatives	Cheese	Unknown	Unknown		Author defined	Plant-based, cheese	No	No	1	365	2.4	23.2	15.8		0.6				640		Research institutions	Nutrient data from supplementary material
PR53	Boukid et al., 2021	Spain	PB Dairy Alternatives	Cheese	Unknown	Unknown		Author defined	Plant-based, cheese	No	No	1	290	0.67	21	17.33		0				720		Research institutions	Nutrient data from supplementary material
PR53	Boukid et al., 2021	Spain	PB Dairy Alternatives	Cheese	Unknown	Unknown		Author defined	Plant-based, cheese	No	No	1	268	0.5	20	18		0.5				840		Research institutions	Nutrient data from supplementary material
PR53	Boukid et al., 2021	Spain	PB Dairy Alternatives	Cheese	Unknown	Unknown		Author defined	Plant-based, cheese	No	No	1	277	0	21	18.4		0				840		Research institutions	Nutrient data from supplementary material
PR53	Boukid et al., 2021	Spain	PB Dairy Alternatives	Cheese	Unknown	Unknown		Author defined	Plant-based, cheese	No	No	1	290	0.67	21	17.33		0				720		Research institutions	Nutrient data from supplementary material
PR53	Boukid et al., 2021	Spain	PB Dairy Alternatives	Cheese	Unknown	Unknown		Author defined	Plant-based, cheese	No	No	1	291	9.6	23	4.5		1				216		Research institutions	Nutrient data from supplementary material
PR53	Boukid et al., 2021	Spain	PB Dairy Alternatives	Cheese	Unknown	Unknown		Author defined	Plant-based, cheese	No	No	1	292	0.4	23	20		0.2				920		Research institutions	Nutrient data from supplementary material
PR53	Boukid et al., 2021	Spain	PB Dairy Alternatives	Cheese	Unknown	Unknown		Author defined	Plant-based, cheese	No	No	1	232	1.3	20	18		0.5				520		Research institutions	Nutrient data from supplementary material
PR53	Boukid et al., 2021	Spain	PB Dairy Alternatives	Cheese	Unknown	Unknown		Author defined	Plant-based, cheese	No	No	1	318	0.7	26.2	23.5		0.5				1000		Research institutions	Nutrient data from supplementary material
PR53	Boukid et al., 2021	Spain	PB Dairy Alternatives	Cheese	Unknown	Unknown		Author defined	Plant-based, cheese	No	No	1	290	0.67	21	17.33		0				720		Research institutions	Nutrient data from supplementary material
PR53	Boukid et al., 2021	Spain	PB Dairy Alternatives	Cheese	Unknown	Unknown		Author defined	Plant-based, cheese	No	No	1	290	0.67	21	17.33		0				720		Research institutions	Nutrient data from supplementary material
PR53	Boukid et al., 2021	Spain	PB Dairy Alternatives	Cheese	Unknown	Unknown		Author defined	Plant-based, cheese	No	No	1	290	0.67	21	17.33		0				720		Research institutions	Nutrient data from supplementary material
PR53	Boukid et al., 2021	Spain	Dairy products	Cheese	Dairy		Dairy		Dairy, cheese	No	No	1	280	28.8	18.7	13.8		0				2160		Research institutions	Nutrient data from supplementary material
PR53	Boukid et al., 2021	Spain	Dairy products	Cheese	Dairy		Dairy		Dairy, cheese	No	No	1	280	28.8	18.7	13.8		0				2160		Research institutions	Nutrient data from supplementary material
PR53	Boukid et al., 2021	Spain	Dairy products	Cheese	Dairy		Dairy		Dairy, cheese	No	No	1	289	11	25	16		5				480		Research institutions	Nutrient data from supplementary material
PR53	Boukid et al., 2021	Spain	Dairy products	Cheese	Dairy		Dairy		Dairy, cheese	No	No	1	289	11	25	16		5				520		Research institutions	Nutrient data from supplementary material
PR53	Boukid et al., 2021	Spain	Dairy products	Cheese	Dairy		Dairy		Dairy, cheese	No	No	1	289	11	25	16		5				480		Research institutions	Nutrient data from supplementary material
PR53	Boukid et al., 2021	Spain	Dairy products	Cheese	Dairy		Dairy		Dairy, cheese	No	No	1	133	20	5	3.6		2				360		Research institutions	Nutrient data from supplementary material
PR53	Boukid et al., 2021	Spain	Dairy products	Cheese	Dairy		Dairy		Dairy, cheese	No	No	1	133	20	5	3.6		2				360		Research institutions	Nutrient data from supplementary material
PR53	Boukid et al., 2021	Spain	Dairy products	Cheese	Dairy		Dairy		Dairy, cheese	No	No	1	198	5	16.4	7.5		1.2				320		Research institutions	Nutrient data from supplementary material
PR53	Boukid et al., 2021	Spain	Dairy products	Cheese	Dairy		Dairy		Dairy, cheese	No	No	1	205	6.5	14.5	7.5		4.5				440		Research institutions	Nutrient data from supplementary material
PR53	Boukid et al., 2021	Spain	Dairy products	Cheese	Dairy		Dairy		Dairy, cheese	No	No	1	188	6.5	13.5	7		2.5				400		Research institutions	Nutrient data from supplementary material
PR53	Boukid et al., 2021	Spain	Dairy products	Cheese	Dairy		Dairy		Dairy, cheese	No	No	1	248	7	20.5	7		0.5				440		Research institutions	Nutrient data from supplementary material
PR53	Boukid et al., 2021	Spain	Dairy products	Cheese	Dairy		Dairy		Dairy, cheese	No	No	1	176	6	14	7.5		0.5				440		Research institutions	Nutrient data from supplementary material
PR53	Boukid et al., 2021	Spain	Dairy products	Cheese	Dairy		Dairy		Dairy, cheese	No	No	1	265	5.5	23	11		2.5				480		Research institutions	Nutrient data from supplementary material
PR53	Boukid et al., 2021	Spain	Dairy products	Cheese	Dairy		Dairy		Dairy, cheese	No	No	1	246	5	21	11		3.5				400		Research institutions	Nutrient data from supplementary material
PR53	Boukid et al., 2021	Spain	Dairy products	Cheese	Dairy		Dairy		Dairy, cheese	No	No	1	61	1.8	5.8	3.9		0.4				112		Research institutions	Nutrient data from supplementary material
PR53	Boukid et al., 2021	Spain	Dairy products	Cheese	Dairy		Dairy		Dairy, cheese	No	No	1	55	1.6	5.3	3.5		0.4				100		Research institutions	Nutrient data from supplementary material
PR53	Boukid et al., 2021	Spain	Dairy products	Cheese	Dairy		Dairy		Dairy, cheese	No	No	1	250	9	21	14		6.2				720		Research institutions	Nutrient data from supplementary material
PR53	Boukid et al., 2021	Spain	Dairy products	Cheese	Dairy		Dairy		Dairy, cheese	No	No	1	187	10	14	9.3		5.2				1080		Research institutions	Nutrient data from supplementary material
PR53	Boukid et al., 2021	Spain	Dairy products	Cheese	Dairy		Dairy		Dairy, cheese	No	No	1	266	16	20	13		5.4				1160		Research institutions	Nutrient data from supplementary material
PR53	Boukid et al., 2021	Spain	Dairy products	Cheese	Dairy		Dairy		Dairy, cheese	No	No	1	200	15.67	19	12.33		5.67				1026.67		Research institutions	Nutrient data from supplementary material
PR53	Boukid et al., 2021	Spain	Dairy products	Cheese	Dairy		Dairy		Dairy, cheese	No	No	1	328.889	33	38.67	22.33		3				1200		Research institutions	Nutrient data from supplementary material
PR53	Boukid et al., 2021	Spain	Dairy products	Cheese	Dairy		Dairy		Dairy, cheese	No	No	1	302	23	22.4	14		1				4360		Research institutions	Nutrient data from supplementary material
PR53	Boukid et al., 2021	Spain	Dairy products	Cheese	Dairy		Dairy		Dairy, cheese	No	No	1	388	24.5	32	20.5		0.6				680		Research institutions	Nutrient data from supplementary material
PR53	Boukid et al., 2021	Spain	Dairy products	Cheese	Dairy		Dairy		Dairy, cheese	No	No	1	311	18	18	11		0.8				600		Research institutions	Nutrient data from supplementary material
PR53	Boukid et al., 2021	Spain	Dairy products	Cheese	Dairy		Dairy		Dairy, cheese	No	No	1	252	16	16	8.9		5.6				680		Research institutions	Nutrient data from supplementary material
PR53	Boukid et al., 2021	Spain	Dairy products	Cheese	Dairy		Dairy		Dairy, cheese	No	No	1	190	13	13	9.1		5.4				640		Research institutions	Nutrient data from supplementary material
PR53	Boukid et al., 2021	Spain	Dairy products	Cheese	Dairy		Dairy		Dairy, cheese	No	No	1	350	24	28	16.67		0				666.67		Research institutions	Nutrient data from supplementary material
PR53	Boukid et al., 2021	Spain	Dairy products	Cheese	Dairy		Dairy		Dairy, cheese	No	No	1	306	8.3	26.7	17.3		0.6				272		Research institutions	Nutrient data from supplementary material
PR53	Boukid et al., 2021	Spain	Dairy products	Cheese	Dairy		Dairy		Dairy, cheese	No	No	1	240	9	19.5	14		7				720		Research institutions	Nutrient data from supplementary material
PR53	Boukid et al., 2021	Spain	Dairy products	Cheese	Dairy		Dairy		Dairy, cheese	No	No	1	192	13	15	9.7		3.5				760		Research institutions	Nutrient data from supplementary material
PR53	Boukid et al., 2021	Spain	Dairy products	Cheese	Dairy		Dairy		Dairy, cheese	No	No	1	200	15.67	19	12.33		5.67				1026.67		Research institutions	Nutrient data from supplementary material
PR53	Boukid et al., 2021	Spain	Dairy products	Cheese	Dairy		Dairy		Dairy, cheese	No	No	1	207	13.2	15	10		4				880		Research institutions	Nutrient data from supplementary material
PR53	Boukid et al., 2021	Spain	Dairy products	Cheese	Dairy		Dairy		Dairy, cheese	No	No	1	217	14	15	10.5		5				700		Research institutions	Nutrient data from supplementary material
PR53	Boukid et al., 2021	Spain	Dairy products	Cheese	Dairy		Dairy		Dairy, cheese	No	No	1	200	11	16	11		1				840		Research institutions	Nutrient data from supplementary material
PR53	Boukid et al., 2021	Spain	Dairy products	Cheese	Dairy		Dairy		Dairy, cheese	No	No	1	200	15.67	19	12.33		5.67				1026.67		Research institutions	Nutrient data from supplementary material
PR53	Boukid et al., 2021	Spain	Dairy products	Cheese	Dairy		Dairy		Dairy, cheese	No	No	1	328.889	33	38.67	22.33		3				1200		Research institutions	Nutrient data from supplementary material
PR53	Boukid et al., 2021	Spain	Dairy products	Cheese	Dairy		Dairy		Dairy, cheese	No	No	1	304	23	22.5	14.2		1				760		Research institutions	Nutrient data from supplementary material
PR53	Boukid et al., 2021	Spain	Dairy products	Cheese	Dairy		Dairy		Dairy, cheese	No	No	1	287	14	25	18		1.5				640		Research institutions	Nutrient data from supplementary material
PR53	Boukid et al., 2021	Spain	Dairy products	Cheese	Dairy		Dairy		Dairy, cheese	No	No	1	305	1.5	29	19.4		2				600		Research institutions	Nutrient data from supplementary material
PR53	Boukid et al., 2021	Spain	Dairy products	Cheese	Dairy		Dairy		Dairy, cheese	No	No	1	309	20.9	23.4	15.2		0				680		Research institutions	Nutrient data from supplementary material
PR53	Boukid et al., 2021	Spain	Dairy products	Cheese	Dairy		Dairy		Dairy, cheese	No	No	1	200	15.67	19	12.33		5.67				1026.67		Research institutions	Nutrient data from supplementary material
PR53	Boukid et al., 2021	Spain	Dairy products	Cheese	Dairy		Dairy		Dairy, cheese	No	No	1	288	21	21	13.7		3.7				680		Research institutions	Nutrient data from supplementary material
PR53	Boukid et al., 2021	Spain	Dairy products	Cheese	Dairy		Dairy		Dairy, cheese	No	No	1	344	21.9	25.5	19		0.4				480		Research institutions	Nutrient data from supplementary material
PR53	Boukid et al., 2021	Spain	Dairy products	Cheese	Dairy		Dairy		Dairy, cheese	No	No	1	312	8.5	30	21		2				480		Research institutions	Nutrient data from supplementary material
PR53	Boukid et al., 2021	Spain	Dairy products	Cheese	Dairy		Dairy		Dairy, cheese	No	No	1	190	13	14	9.1		3				440		Research institutions	Nutrient data from supplementary material
PR53	Boukid et al., 2021	Spain	Dairy products	Cheese	Dairy		Dairy		Dairy, cheese	No	No	1	357	24	29	20		0.5				560		Research institutions	Nutrient data from supplementary material
PR53	Boukid et al., 2021	Spain	Dairy products	Cheese	Dairy		Dairy		Dairy, cheese	No	No	1	370	11.3	32.7	3.3		4.7				4480		Research institutions	Nutrient data from supplementary material
PR53	Boukid et al., 2021	Spain	Dairy products	Cheese	Dairy		Dairy		Dairy, cheese	No	No	1	196	13	14	8.4		6				648		Research institutions	Nutrient data from supplementary material
PR53	Boukid et al., 2021	Spain	Dairy products	Cheese	Dairy		Dairy		Dairy, cheese	No	No	1	222	10.5	18	12		4.5				680		Research institutions	Nutrient data from supplementary material
PR53	Boukid et al., 2021	Spain	Dairy products	Cheese	Dairy		Dairy		Dairy, cheese	No	No	1	242	14	18	13		6				960		Research institutions	Nutrient data from supplementary material
PR53	Boukid et al., 2021	Spain	Dairy products	Cheese	Dairy		Dairy		Dairy, cheese	No	No	1	308	23	23	15.6		2				520		Research institutions	Nutrient data from supplementary material
PR53	Boukid et al., 2021	Spain	Dairy products	Cheese	Dairy		Dairy		Dairy, cheese	No	No	1	200	15.67	19	12.33		5.67				1026.67		Research institutions	Nutrient data from supplementary material
PR53	Boukid et al., 2021	Spain	Dairy products	Cheese	Dairy		Dairy		Dairy, cheese	No	No	1	200	15.67	19	12.33		5.67				1026.67		Research institutions	Nutrient data from supplementary material
PR53	Boukid et al., 2021	Spain	Dairy products	Cheese	Dairy		Dairy		Dairy, cheese	No	No	1	304	21.7	23.7	16.8		0.7				800		Research institutions	Nutrient data from supplementary material
PR53	Boukid et al., 2021	Spain	Dairy products	Cheese	Dairy		Dairy		Dairy, cheese	No	No	1	284	23	20	20		3				900		Research institutions	Nutrient data from supplementary material
PR53	Boukid et al., 2021	Spain	Dairy products	Cheese	Dairy		Dairy		Dairy, cheese	No	No	1	303	19	25	16		0.5				1120		Research institutions	Nutrient data from supplementary material
PR53	Boukid et al., 2021	Spain	Dairy products	Cheese	Dairy		Dairy		Dairy, cheese	No	No	1	309	8.6	29	19.5		2.5				560		Research institutions	Nutrient data from supplementary material
PR53	Boukid et al., 2021	Spain	Dairy products	Cheese	Dairy		Dairy		Dairy, cheese	No	No	1	289	21	21	14		2				600		Research institutions	Nutrient data from supplementary material
PR53	Boukid et al., 2021	Spain	Dairy products	Cheese	Dairy		Dairy		Dairy, cheese	No	No	1	350	24	28	16.67		0				666.67		Research institutions	Nutrient data from supplementary material
PR53	Boukid et al., 2021	Spain	Dairy products	Cheese	Dairy		Dairy		Dairy, cheese	No	No	1	346	18.8	28.9	19.8		1				1440		Research institutions	Nutrient data from supplementary material
PR53	Boukid et al., 2021	Spain	Dairy products	Cheese	Dairy		Dairy		Dairy, cheese	No	No	1	350	24	28	17		0				800		Research institutions	Nutrient data from supplementary material
PR53	Boukid et al., 2021	Spain	Dairy products	Cheese	Dairy		Dairy		Dairy, cheese	No	No	1	244	9	20	14		7				50		Research institutions	Nutrient data from supplementary material
PR53	Boukid et al., 2021	Spain	Dairy products	Cheese	Dairy		Dairy		Dairy, cheese	No	No	1	224	15	13	8.9		5				70.59		Research institutions	Nutrient data from supplementary material
PR53	Boukid et al., 2021	Spain	Dairy products	Cheese	Dairy		Dairy		Dairy, cheese	No	No	1	334	20	26	16.2		1				560		Research institutions	Nutrient data from supplementary material
PR53	Boukid et al., 2021	Spain	Dairy products	Cheese	Dairy		Dairy		Dairy, cheese	No	No	1	331	18.5	27	17.3		3.5				1400		Research institutions	Nutrient data from supplementary material
PR53	Boukid et al., 2021	Spain	Dairy products	Cheese	Dairy		Dairy		Dairy, cheese	No	No	1	305	9	29	19.4		2				600		Research institutions	Nutrient data from supplementary material
PR53	Boukid et al., 2021	Spain	Dairy products	Cheese	Dairy		Dairy		Dairy, cheese	No	No	1	138	17	5.8	3.1		1.9				640		Research institutions	Nutrient data from supplementary material
PR53	Boukid et al., 2021	Spain	Dairy products	Cheese	Dairy		Dairy		Dairy, cheese	No	No	1	252	19	16	10		8				800		Research institutions	Nutrient data from supplementary material
PR53	Boukid et al., 2021	Spain	Dairy products	Cheese	Dairy		Dairy		Dairy, cheese	No	No	1	200	15.67	19	12.33		5.67				1026.67		Research institutions	Nutrient data from supplementary material
PR53	Boukid et al., 2021	Spain	Dairy products	Cheese	Dairy		Dairy		Dairy, cheese	No	No	1	318	22	24	14		3.5				800		Research institutions	Nutrient data from supplementary material
PR53	Boukid et al., 2021	Spain	Dairy products	Cheese	Dairy		Dairy		Dairy, cheese	No	No	1	287	18	23.7	15.5		0				560		Research institutions	Nutrient data from supplementary material
PR53	Boukid et al., 2021	Spain	Dairy products	Cheese	Dairy		Dairy		Dairy, cheese	No	No	1	222	10.7	18	12		4.5				680		Research institutions	Nutrient data from supplementary material
PR53	Boukid et al., 2021	Spain	Dairy products	Cheese	Dairy		Dairy		Dairy, cheese	No	No	1	189	15.3	12.6	8.7		2				1000		Research institutions	Nutrient data from supplementary material
PR53	Boukid et al., 2021	Spain	Dairy products	Cheese	Dairy		Dairy		Dairy, cheese	No	No	1	189	11	13	8.1		5.1				680		Research institutions	Nutrient data from supplementary material
PR53	Boukid et al., 2021	Spain	Dairy products	Cheese	Dairy		Dairy		Dairy, cheese	No	No	1	224	16	14	8.8		6.5				1000		Research institutions	Nutrient data from supplementary material
PR53	Boukid et al., 2021	Spain	Dairy products	Cheese	Dairy		Dairy		Dairy, cheese	No	No	1	204	11	16	11		1.3				840		Research institutions	Nutrient data from supplementary material
PR53	Boukid et al., 2021	Spain	Dairy products	Cheese	Dairy		Dairy		Dairy, cheese	No	No	1	352	25	28	19		0.5				480		Research institutions	Nutrient data from supplementary material
PR53	Boukid et al., 2021	Spain	Dairy products	Cheese	Dairy		Dairy		Dairy, cheese	No	No	1	231	13.5	17	12		4.5				1000		Research institutions	Nutrient data from supplementary material
PR53	Boukid et al., 2021	Spain	Dairy products	Cheese	Dairy		Dairy		Dairy, cheese	No	No	1	231	13.5	17	12		4.5				960		Research institutions	Nutrient data from supplementary material
PR53	Boukid et al., 2021	Spain	Dairy products	Cheese	Dairy		Dairy		Dairy, cheese	No	No	1	190	15.3	12.6	8.7		2.5				1000		Research institutions	Nutrient data from supplementary material
PR53	Boukid et al., 2021	Spain	Dairy products	Cheese	Dairy		Dairy		Dairy, cheese	No	No	1	189	11	13	8		5.1				680		Research institutions	Nutrient data from supplementary material
PR53	Boukid et al., 2021	Spain	Dairy products	Cheese	Dairy		Dairy		Dairy, cheese	No	No	1	320	21	25	18		0.5				800		Research institutions	Nutrient data from supplementary material
PR53	Boukid et al., 2021	Spain	Dairy products	Cheese	Dairy		Dairy		Dairy, cheese	No	No	1	254	14	18.8	13		2.6				1332		Research institutions	Nutrient data from supplementary material
PR53	Boukid et al., 2021	Spain	Dairy products	Cheese	Dairy		Dairy		Dairy, cheese	No	No	1	200	16	19	12		6				1200		Research institutions	Nutrient data from supplementary material
PR53	Boukid et al., 2021	Spain	Dairy products	Cheese	Dairy		Dairy		Dairy, cheese	No	No	1	293	23	21.5	14		1.8				480		Research institutions	Nutrient data from supplementary material
PR53	Boukid et al., 2021	Spain	Dairy products	Cheese	Dairy		Dairy		Dairy, cheese	No	No	1	309	22	24	17		1.2				600		Research institutions	Nutrient data from supplementary material
PR53	Boukid et al., 2021	Spain	Dairy products	Cheese	Dairy		Dairy		Dairy, cheese	No	No	1	190	13	13	9.1		5.3				800		Research institutions	Nutrient data from supplementary material
PR53	Boukid et al., 2021	Spain	Dairy products	Cheese	Dairy		Dairy		Dairy, cheese	No	No	1	332	23	25	16.3		3.7				680		Research institutions	Nutrient data from supplementary material
PR53	Boukid et al., 2021	Spain	Dairy products	Cheese	Dairy		Dairy		Dairy, cheese	No	No	1	280	16	21.2	15		5.2				1400		Research institutions	Nutrient data from supplementary material
PR53	Boukid et al., 2021	Spain	Dairy products	Cheese	Dairy		Dairy		Dairy, cheese	No	No	1	307	24	23	15		1				600		Research institutions	Nutrient data from supplementary material
PR53	Boukid et al., 2021	Spain	Dairy products	Cheese	Dairy		Dairy		Dairy, cheese	No	No	1	222	16	19	13		6				1000		Research institutions	Nutrient data from supplementary material
PR53	Boukid et al., 2021	Spain	Dairy products	Cheese	Dairy		Dairy		Dairy, cheese	No	No	1	225	17	19	14		7				1000		Research institutions	Nutrient data from supplementary material
PR53	Boukid et al., 2021	Spain	Dairy products	Cheese	Dairy		Dairy		Dairy, cheese	No	No	1	230	15	16	11		5.9				1320		Research institutions	Nutrient data from supplementary material
PR53	Boukid et al., 2021	Spain	Dairy products	Cheese	Dairy		Dairy		Dairy, cheese	No	No	1	223	27	12	7.5		1.7				720		Research institutions	Nutrient data from supplementary material
PR53	Boukid et al., 2021	Spain	Dairy products	Cheese	Dairy		Dairy		Dairy, cheese	No	No	1	209	9	17	11		5				840		Research institutions	Nutrient data from supplementary material
PR53	Boukid et al., 2021	Spain	Dairy products	Cheese	Dairy		Dairy		Dairy, cheese	No	No	1	335	21	26.9	17.5		2				1340		Research institutions	Nutrient data from supplementary material
PR53	Boukid et al., 2021	Spain	Dairy products	Cheese	Dairy		Dairy		Dairy, cheese	No	No	1	328	11.6	26	17		5.3				840		Research institutions	Nutrient data from supplementary material
PR53	Boukid et al., 2021	Spain	Dairy products	Cheese	Dairy		Dairy		Dairy, cheese	No	No	1	243	14	18.5	13.9		5				640		Research institutions	Nutrient data from supplementary material
PR53	Boukid et al., 2021	Spain	Dairy products	Cheese	Dairy		Dairy		Dairy, cheese	No	No	1	170	7.7	13.5	4.1		3.8				640		Research institutions	Nutrient data from supplementary material
PR53	Boukid et al., 2021	Spain	Dairy products	Cheese	Dairy		Dairy		Dairy, cheese	No	No	1	241	15	17	11		3.36				1020		Research institutions	Nutrient data from supplementary material
PR53	Boukid et al., 2021	Spain	Dairy products	Cheese	Dairy		Dairy		Dairy, cheese	No	No	1	200	11	16	11		1				840		Research institutions	Nutrient data from supplementary material
PR53	Boukid et al., 2021	Spain	Dairy products	Cheese	Dairy		Dairy		Dairy, cheese	No	No	1	286	10.4	26	16		0.5				900		Research institutions	Nutrient data from supplementary material
PR53	Boukid et al., 2021	Spain	Dairy products	Cheese	Dairy		Dairy		Dairy, cheese	No	No	1	317	8.8	30	19		1.5				1000		Research institutions	Nutrient data from supplementary material
PR53	Boukid et al., 2021	Spain	Dairy products	Cheese	Dairy		Dairy		Dairy, cheese	No	No	1	320	21	25	18		0.5				800		Research institutions	Nutrient data from supplementary material
PR53	Boukid et al., 2021	Spain	Dairy products	Cheese	Dairy		Dairy		Dairy, cheese	No	No	1	108	4.3	9.1	5.8		0.2				180		Research institutions	Nutrient data from supplementary material
PR53	Boukid et al., 2021	Spain	Dairy products	Cheese	Dairy		Dairy		Dairy, cheese	No	No	1	535	3	56	5		3				480		Research institutions	Nutrient data from supplementary material
PR53	Boukid et al., 2021	Spain	Dairy products	Cheese	Dairy		Dairy		Dairy, cheese	No	No	1	332	23	25	16.3		3.7				680		Research institutions	Nutrient data from supplementary material
PR53	Boukid et al., 2021	Spain	Dairy products	Cheese	Dairy		Dairy		Dairy, cheese	No	No	1	280	16	21.2	15		5.2				1400		Research institutions	Nutrient data from supplementary material
PR53	Boukid et al., 2021	Spain	Dairy products	Cheese	Dairy		Dairy		Dairy, cheese	No	No	1	335	21	26.9	17.5		2				1340		Research institutions	Nutrient data from supplementary material
PR53	Boukid et al., 2021	Spain	Dairy products	Cheese	Dairy		Dairy		Dairy, cheese	No	No	1	189	11	13	8		5.1				680		Research institutions	Nutrient data from supplementary material
PR53	Boukid et al., 2021	Spain	Dairy products	Cheese	Dairy		Dairy		Dairy, cheese	No	No	1	320	21	25	18		0.5				800		Research institutions	Nutrient data from supplementary material
PR53	Boukid et al., 2021	Spain	Dairy products	Cheese	Dairy		Dairy		Dairy, cheese	No	No	1	254	14	18.8	13		2.6				1332		Research institutions	Nutrient data from supplementary material
PR53	Boukid et al., 2021	Spain	Dairy products	Cheese	Dairy		Dairy		Dairy, cheese	No	No	1	190	11	13	8		5.1				400		Research institutions	Nutrient data from supplementary material
PR53	Boukid et al., 2021	Spain	Dairy products	Cheese	Dairy		Dairy		Dairy, cheese	No	No	1	320	21	25	18		0.5				800		Research institutions	Nutrient data from supplementary material
PR53	Boukid et al., 2021	Spain	Dairy products	Cheese	Dairy		Dairy		Dairy, cheese	No	No	1	254	14	18	12		2				1200		Research institutions	Nutrient data from supplementary material
PR54	Pointke & Pawelzik, 2022	Germany	PB Meat Alternatives	Meat	Unknown	Unknown		Author defined	Pb Fillet 2019	No	No	6	152.5	17.52	5.58	0.92		0.77				476		Research institutions	Mean values were extracted
PR54	Pointke & Pawelzik, 2022	Germany	PB Meat Alternatives	Meat	Unknown	Unknown		Author defined	Pb Fillet 2021	No	No	6	146.5	18	5.05	0.92		0.88				488		Research institutions	Mean values were extracted
PR54	Pointke & Pawelzik, 2022	Germany	Meat & Poultry Products	Meat	Meat & Poultry		Unknown		Meat Fillet	No	No	15	141.6	22.36	5.74	2.14		0				88		Research institutions	Mean values were extracted
PR54	Pointke & Pawelzik, 2022	Germany	PB Meat Alternatives	Meat	Unknown	Unknown		Author defined	PB steak 2019	No	No	10	188	20.46	7.52	1.76		1.38				628		Research institutions	Mean values were extracted
PR54	Pointke & Pawelzik, 2022	Germany	PB Meat Alternatives	Meat	Unknown	Unknown		Author defined	PB steak 2021	No	No	13	206.6	20.95	9.13	2.75		2.28				728		Research institutions	Mean values were extracted
PR54	Pointke & Pawelzik, 2022	Germany	Meat & Poultry Products	Meat	Meat & Poultry		Unknown		Meat steak	No	No	73	182.4	21.61	10.69	4.09		0				84		Research institutions	Mean values were extracted
PR54	Pointke & Pawelzik, 2022	Germany	PB Meat Alternatives	Meat	Unknown	Unknown		Author defined	Pb Schnitzel 2019	No	No	16	244.4	16.69	11.98	1.78		1.65				684		Research institutions	Mean values were extracted
PR54	Pointke & Pawelzik, 2022	Germany	PB Meat Alternatives	Meat	Unknown	Unknown		Author defined	Pb Schnitzel 2021	No	No	18	240.7	14.68	11.76	1.34		1.63				620		Research institutions	Mean values were extracted
PR54	Pointke & Pawelzik, 2022	Germany	Meat & Poultry Products	Meat	Meat & Poultry		Unknown		Meat Schnitzel	No	No	19	224.3	22.22	10.88	3.62		0.44				184		Research institutions	Mean values were extracted
PR54	Pointke & Pawelzik, 2022	Germany	PB Meat Alternatives	Burger	Unknown	Unknown		Author defined	PB burgers 2019	No	No	34	223	17.23	9.9	2.09		2.07				592		Research institutions	Mean values were extracted
PR54	Pointke & Pawelzik, 2022	Germany	PB Meat Alternatives	Burger	Unknown	Unknown		Author defined	PB burgers 2021	No	No	52	203.5	15.28	11.32	3.4		1.6				576		Research institutions	Mean values were extracted
PR54	Pointke & Pawelzik, 2022	Germany	Meat & Poultry Products	Meat	Meat & Poultry		Unknown		Meat burger	No	No	26	236.2	18.82	14.32	5.51		1.32				404		Research institutions	Mean values were extracted
PR54	Pointke & Pawelzik, 2022	Germany	PB Meat Alternatives	Meat	Unknown	Unknown		Author defined	PB strips 2019	No	No	23	163.3	19.77	6.87	1.27		1.1				464		Research institutions	Mean values were extracted
PR54	Pointke & Pawelzik, 2022	Germany	PB Meat Alternatives	Meat	Unknown	Unknown		Author defined	PB strips 2021	No	No	35	195.2	21.33	9.33	1.78		1.4				588		Research institutions	Mean values were extracted
PR54	Pointke & Pawelzik, 2022	Germany	Meat & Poultry Products	Meat	Meat & Poultry		Unknown		Meat Strips	No	No	21	205.8	18.43	13.4	4.79		0.91				340		Research institutions	Mean values were extracted
PR54	Pointke & Pawelzik, 2022	Germany	PB Meat Alternatives	Mincemeat	Unknown	Unknown		Author defined	PB Minced 2019	No	No	12	173.4	21.18	6.44	0.98		1.34				500		Research institutions	Mean values were extracted
PR54	Pointke & Pawelzik, 2022	Germany	PB Meat Alternatives	Mincemeat	Unknown	Unknown		Author defined	PB Minced 2021	No	No	29	177.6	16.73	8.59	3.26		1.24				504		Research institutions	Mean values were extracted
PR54	Pointke & Pawelzik, 2022	Germany	Meat & Poultry Products	Meat	Meat & Poultry		Unknown		Meat Minced	No	No	21	199.4	21.24	12	4.92		0.23				160		Research institutions	Mean values were extracted
PR54	Pointke & Pawelzik, 2022	Germany	PB Meat Alternatives	Sausages	Unknown	Unknown		Author defined	PB Bratwurst 2019	No	No	31	224.7	19.8	13.43	2.66		1.46				704		Research institutions	Mean values were extracted
PR54	Pointke & Pawelzik, 2022	Germany	PB Meat Alternatives	Sausages	Unknown	Unknown		Author defined	PB Bratwurst 2021	No	No	51	218.6	17.12	13.62	3.05		1.42				664		Research institutions	Mean values were extracted
PR54	Pointke & Pawelzik, 2022	Germany	Meat & Poultry Products	Meat	Meat & Poultry		Unknown		Meat Bratwurst	No	No	28	267.6	15.08	22.14	8.84		0.53				792		Research institutions	Mean values were extracted
PR54	Pointke & Pawelzik, 2022	Germany	PB Meat Alternatives	Sausages	Unknown	Unknown		Author defined	PB sausage 2019	No	No	18	229.1	15.07	15.98	1.57		1.04				700		Research institutions	Mean values were extracted
PR54	Pointke & Pawelzik, 2022	Germany	PB Meat Alternatives	Sausages	Unknown	Unknown		Author defined	PB sausage 2021	No	No	32	224.8	18.91	13.97	2.39		1.4				708		Research institutions	Mean values were extracted
PR54	Pointke & Pawelzik, 2022	Germany	Meat & Poultry Products	Meat	Meat & Poultry		Unknown		Meat sausage	No	No	26	264	13.24	21.95	8.47		0.52				704		Research institutions	Mean values were extracted
PR54	Pointke & Pawelzik, 2022	Germany	PB Meat Alternatives	Sausages	Unknown	Unknown		Author defined	Pb Meat Sausage 2019, cold cut	No	No	18	185.4	16.19	10.82	2.45		1.85				704		Research institutions	Mean values were extracted
PR54	Pointke & Pawelzik, 2022	Germany	PB Meat Alternatives	Sausages	Unknown	Unknown		Author defined	Pb Meat Sausage 2021, cold cut	No	No	57	198.1	16.34	12.05	1.92		1.73				784		Research institutions	Mean values were extracted
PR54	Pointke & Pawelzik, 2022	Germany	Meat & Poultry Products	Meat	Meat & Poultry		Unknown		Meat Sausage, cold cut	No	No	37	215.6	14.51	16.04	6		1.73				892		Research institutions	Mean values were extracted
PR54	Pointke & Pawelzik, 2022	Germany	PB Meat Alternatives	Meat	Unknown	Unknown		Author defined	Pb Salami 2019, cold cut	No	No	13	210.3	21.94	10.06	1.67		1.88				868		Research institutions	Mean values were extracted
PR54	Pointke & Pawelzik, 2022	Germany	PB Meat Alternatives	Meat	Unknown	Unknown		Author defined	Pb Salami 2021, cold cut	No	No	20	218.3	20.44	11.83	2.21		2.07				900		Research institutions	Mean values were extracted
PR54	Pointke & Pawelzik, 2022	Germany	Meat & Poultry Products	Meat	Meat & Poultry		Unknown		Meat Salami, cold cut	No	No	23	364.4	21.5	30.54	11.23		0.52				1388		Research institutions	Mean values were extracted
PR54	Pointke & Pawelzik, 2022	Germany	PB Meat Alternatives	Sausages	Unknown	Unknown		Author defined	Pb Spreading Sausage 2019, cold cut	No	No	12	280.7	6.82	24.68	11.86		1.91				680		Research institutions	Mean values were extracted
PR54	Pointke & Pawelzik, 2022	Germany	PB Meat Alternatives	Sausages	Unknown	Unknown		Author defined	Pb Spreading Sausage 2021, cold cut	No	No	18	276.3	6.61	23.32	9.08		1.81				720		Research institutions	Mean values were extracted
PR54	Pointke & Pawelzik, 2022	Germany	Meat & Poultry Products	Meat	Meat & Poultry		Unknown		Meat Spreading Sausage, cold cut	No	No	16	293.1	14.69	24.4	9.53		0.68				684		Research institutions	Mean values were extracted
PR54	Pointke & Pawelzik, 2022	Germany	PB Dairy Alternatives	Cheese	Unknown	Unknown		Author defined	Pb Sliced Cheese 2019	No	No	17	286.2	1.98	22.14	16.27		1.34				680		Research institutions	Mean values were extracted
PR54	Pointke & Pawelzik, 2022	Germany	PB Dairy Alternatives	Cheese	Unknown	Unknown		Author defined	Pb Sliced Cheese 2021	No	No	43	283.3	0.86	21.62	18.14		0.3				808		Research institutions	Mean values were extracted
PR54	Pointke & Pawelzik, 2022	Germany	Dairy products	Cheese	Dairy		Bovine milk		Sliced Cheese	No	No	53	339.4	24.56	26.35	16.77		0.56				680		Research institutions	Mean values were extracted
PR54	Pointke & Pawelzik, 2022	Germany	PB Dairy Alternatives	Cheese	Unknown	Unknown		Author defined	PB cheddar 2019	No	No	15	279.5	1.59	20.93	15.32		1.63				824		Research institutions	Mean values were extracted
PR54	Pointke & Pawelzik, 2022	Germany	PB Dairy Alternatives	Cheese	Unknown	Unknown		Author defined	PB cheddar 2021	No	No	13	288.2	1.42	21.92	18.05		0.07				840		Research institutions	Mean values were extracted
PR54	Pointke & Pawelzik, 2022	Germany	Dairy products	Cheese	Dairy		Bovine milk		Cheddar	No	No	25	329.2	24.81	24.49	15.73		1.44				816		Research institutions	Mean values were extracted
PR54	Pointke & Pawelzik, 2022	Germany	PB Dairy Alternatives	Cheese	Unknown	Unknown		Author defined	Pb Cream Cheese 2019	No	No	13	268.5	4.67	24.72	15.94		0.8				320		Research institutions	Mean values were extracted
PR54	Pointke & Pawelzik, 2022	Germany	PB Dairy Alternatives	Cheese	Unknown	Unknown		Author defined	Pb Cream Cheese 2021	No	No	38	267.7	5.72	24.78	14.97		1.18				432		Research institutions	Mean values were extracted
PR54	Pointke & Pawelzik, 2022	Germany	Dairy products	Cheese	Dairy		Bovine milk		Cream Cheese	No	No	32	256.5	9.13	22.79	14.45		3.59				424		Research institutions	Mean values were extracted
PR54	Pointke & Pawelzik, 2022	Germany	PB Dairy Alternatives	Cheese	Unknown	Unknown		Author defined	Pb Feta 2019	No	No	8	276.4	6.84	21.85	14		0.75				756		Research institutions	Mean values were extracted
PR54	Pointke & Pawelzik, 2022	Germany	PB Dairy Alternatives	Cheese	Unknown	Unknown		Author defined	Pb Feta 2021	No	No	13	285.5	5.64	24.65	16.65		0.77				772		Research institutions	Mean values were extracted
PR54	Pointke & Pawelzik, 2022	Germany	Dairy products	Cheese	Dairy		Bovine milk		Feta	No	No	16	243.6	16.65	18.73	11.74		1.65				1000		Research institutions	Mean values were extracted
PR54	Pointke & Pawelzik, 2022	Germany	PB Dairy Alternatives	Cheese	Unknown	Unknown		Author defined	Pb Mozzarella 2019	No	No	12	269.2	2.87	21.11	14.9		0.31				776		Research institutions	Mean values were extracted
PR54	Pointke & Pawelzik, 2022	Germany	PB Dairy Alternatives	Cheese	Unknown	Unknown		Author defined	Pb Mozzarella 2021	No	No	16	249	1.99	20.5	14.92		0.63				624		Research institutions	Mean values were extracted
PR54	Pointke & Pawelzik, 2022	Germany	Dairy products	Cheese	Dairy		Bovine milk		Mozzarella	No	No	15	264.3	20.08	19.24	12.13		1.03				384		Research institutions	Mean values were extracted
PR55	Shen et al., 2019	Australia	PB Dairy Alternatives	Milk	Legumes	Soy		Author defined	Soy milk	No	No	1		3		0.4		2.1	120					Both
PR55	Shen et al., 2019	Australia	Dairy products	Milk	Dairy		Bovine milk		Bovine, milk, whole	No	No	1		3.3		2.2		4.8	117					Both
PR56	Farsi et al., 2023	United Kingdom	PB Meat Alternatives	Meat	Mycoprotein	Mycoprotein		Author defined	Mycoprotein, Peppered Steak	No	No	1	112.08	11.71	4.91667	2.20833	5.41667					520		Both	Nutrient data from supplementary material - table 1i
PR56	Farsi et al., 2023	United Kingdom	PB Meat Alternatives	Sausages	Mycoprotein	Mycoprotein		Author defined	Mycoprotein, Sausage	No	No	1	197.92	11.21	11.0833	1.41667	5.5					480		Both	Nutrient data from supplementary material - table 1i
PR56	Farsi et al., 2023	United Kingdom	PB Meat Alternatives	Ham	Mycoprotein	Mycoprotein		Author defined	Mycoprotein, Meat Free Ham Deli Slices	No	No	1	122.92	16.58	2.70833	1.20833	5.41667					360		Both	Nutrient data from supplementary material - table 1i
PR56	Farsi et al., 2023	United Kingdom	PB Meat Alternatives	Meat	Mycoprotein	Mycoprotein		Author defined	Mycoprotein, Gammon Steaks	No	No	1	124.17	15.08	5.20833	2.58333	5.29167					600		Both	Nutrient data from supplementary material - table 1i
PR56	Farsi et al., 2023	United Kingdom	PB Meat Alternatives	Bacon	Mycoprotein	Mycoprotein		Author defined	Mycoprotein, Bacon Style Slices	No	No	1	214.17	10.08	15.7083	1.08333	5.58333					640		Both	Nutrient data from supplementary material - table 1i
PR56	Farsi et al., 2023	United Kingdom	PB Meat Alternatives	Mincemeat	Mycoprotein	Mycoprotein		Author defined	Mycoprotein, Mince	No	No	1	105	14.5	2	0.5	5.5					120		Both	Nutrient data from supplementary material - table 1i
PR56	Farsi et al., 2023	United Kingdom	PB Meat Alternatives	Sausages	Mycoprotein	Mycoprotein		Author defined	Mycoprotein, Hot Dogs	No	No	1	170.83	14.79	9.58333	0.708333	5.41667					520		Both	Nutrient data from supplementary material - table 1i
PR56	Farsi et al., 2023	United Kingdom	Meat & Poultry Products	Meat			Beef		Beef Steak	No	No	1	112.08	20.42	7.75	3.5	0					78.33		Both	Nutrient data from supplementary material - table 1i
PR56	Farsi et al., 2023	United Kingdom	Meat & Poultry Products	Sausages			Pork		Pork Sausage	No	No	1	197.92	12	9.58	3.46	1.75					320		Both	Nutrient data from supplementary material - table 1i
PR56	Farsi et al., 2023	United Kingdom	Meat & Poultry Products	Ham			Pork		Cold Cut Ham	No	No	1	122.92	17	4	1.58	0					640		Both	Nutrient data from supplementary material - table 1i
PR56	Farsi et al., 2023	United Kingdom	Meat & Poultry Products	Meat			Beef		Gammon Steak	No	No	1	124.17	21.75	6.83	2.79	0					750		Both	Nutrient data from supplementary material - table 1i
PR56	Farsi et al., 2023	United Kingdom	Meat & Poultry Products	Bacon			Beef		Bacon Rashers	No	No	1	214.17	12.79	6.79	2.75	0					640		Both	Nutrient data from supplementary material - table 1i
PR56	Farsi et al., 2023	United Kingdom	Meat & Poultry Products	Mincemeat			Beef		Beef Mince	No	No	1	105	13.29	2.79	1.42	0					55.83		Both	Nutrient data from supplementary material - table 1i
PR56	Farsi et al., 2023	United Kingdom	Meat & Poultry Products	Sausages			Pork		Hot Dogs	No	No	1	170.83	13	19	8.21	0					440		Both	Nutrient data from supplementary material - table 1i
PR57	Melville et al., 2023	Australia	PB Meat Alternatives	Bacon	Unknown	Unknown		Author defined	PB bacon	No	No	4	245.46	18.6		2		3				601		Both	Extracted mean values
PR57	Melville et al., 2023	Australia	PB Meat Alternatives	Burger	Unknown	Unknown		Author defined	PB burger	No	No	48	194.79	11.2		2		3				439		Both	Extracted mean values
PR57	Melville et al., 2023	Australia	PB Meat Alternatives	Poultry	Unknown	Unknown		Author defined	PB coated poultry	No	No	18	214.87	13.1		1.8		1.8				537		Both	Extracted mean values
PR57	Melville et al., 2023	Australia	PB Meat Alternatives	Meatballs	Unknown	Unknown		Author defined	PB meatballs	No	No	5	194.08	15.6		3.5		1.3				366		Both	Extracted mean values
PR57	Melville et al., 2023	Australia	PB Meat Alternatives	Mincemeat	Unknown	Unknown		Author defined	PB mince	No	No	15	191.69	20.4		2.9		2.5				226		Both	Extracted mean values
PR57	Melville et al., 2023	Australia	PB Meat Alternatives	Poultry	Unknown	Unknown		Author defined	PB poultry	No	No	12	171.85	21		1.3		1.1				435		Both	Extracted mean values
PR57	Melville et al., 2023	Australia	PB Meat Alternatives	Sausages	Unknown	Unknown		Author defined	PB Sausages	No	No	26	208.66	10.8		3		1.9				561		Both	Extracted mean values
PR57	Melville et al., 2023	Australia	Meat & Poultry Products	Bacon	Meat & Poultry		Unknown		Bacon	No	No	91	231.84	16.1		7.1		1.2				1104		Both	Extracted mean values
PR57	Melville et al., 2023	Australia	Meat & Poultry Products	Burger	Meat & Poultry		Unknown		Burger	No	No	43	200.29	14.9		4.8		1.4				458		Both	Extracted mean values
PR57	Melville et al., 2023	Australia	Meat & Poultry Products	Poultry	Meat & Poultry		Unknown		Coated poultry	No	No	169	207.46	14		2.2		2.4				479		Both	Extracted mean values
PR57	Melville et al., 2023	Australia	Meat & Poultry Products	Meatballs	Meat & Poultry		Unknown		Meatballs	No	No	12	205.79	15.8		6		1.1				511		Both	Extracted mean values
PR57	Melville et al., 2023	Australia	Meat & Poultry Products	Mincemeat	Meat & Poultry		Unknown		Mince	No	No	17	184.04	19		5.4		0.8				98		Both	Extracted mean values
PR57	Melville et al., 2023	Australia	Meat & Poultry Products	Poultry	Meat & Poultry		Unknown		Poultry	No	No	55	140.54	19.1		1.6		1.6				522		Both	Extracted mean values
PR57	Melville et al., 2023	Australia	Meat & Poultry Products	Sausages	Meat & Poultry		Unknown		Sausages	No	No	129	210.09	14.1		6.3		0.9				663		Both	Extracted mean values
GL1	Quantis, 2022	Europe	PB Dairy Alternatives	Cheese	Coconut	Coconut oil		UK Food Composition Table	Coconut, Mozzarella flavour / Mozzarella, grated, 200 g (old doypack)	No	No	1	298	0		22		0				680	2.5	Industry	Nutrient data from website: https://violifefoods.com/our-products/; Salt converted to mg of sodium (with Sodium in mg x 2.5 /1000 = salt in g)
GL1	Quantis, 2022	Europe	PB Dairy Alternatives	Cheese	Coconut	Coconut oil		UK Food Composition Table	Coconut, Mozzarella flavour / Mozzarella, block, 2.5 kg	No	No	1	270	0		19		0				680	2.5	Industry	Nutrient data from website: https://violifefoods.com/our-products/; Salt converted to mg of sodium (with Sodium in mg x 2.5 /1000 = salt in g)
GL1	Quantis, 2022	Europe	PB Dairy Alternatives	Cheese	Coconut	Coconut oil		UK Food Composition Table	Coconut, Cheddar flavour / Cheddar, sliced, 200 g (hard tray)	No	No	1	302	0		22		0				880	2.5	Industry	Nutrient data from website: https://violifefoods.com/our-products/; Salt converted to mg of sodium (with Sodium in mg x 2.5 /1000 = salt in g)
GL1	Quantis, 2022	Europe	PB Dairy Alternatives	Cheese	Coconut	Coconut oil		UK Food Composition Table	Coconut, Original / Cheddar, grated, 200 g (old doypack)	No	No	1	298	0		22		0				880	2.5	Industry	Nutrient data from website: https://violifefoods.com/our-products/; Salt converted to mg of sodium (with Sodium in mg x 2.5 /1000 = salt in g)
GL1	Quantis, 2022	Europe	PB Dairy Alternatives	Cheese	Coconut	Coconut oil		UK Food Composition Table	Coconut, Original / Cheddar, sliced, 200 g (hard tray)	No	No	1	285	0		21		0				920	2.5	Industry	Nutrient data from website: https://violifefoods.com/our-products/; Salt converted to mg of sodium (with Sodium in mg x 2.5 /1000 = salt in g)
GL1	Quantis, 2022	Europe	PB Dairy Alternatives	Cheese	Coconut	Coconut oil		UK Food Composition Table	Coconut, Mature cheddar fl. / Cheddar, block, 200 g	No	No	1	303	1.3		22		0				880	2.5	Industry	Nutrient data from website: https://violifefoods.com/our-products/; Salt converted to mg of sodium (with Sodium in mg x 2.5 /1000 = salt in g)
GL1	Quantis, 2022	Europe	PB Dairy Alternatives	Cheese	Coconut	Coconut oil		UK Food Composition Table	Coconut, Creamy original / Cream cheese, tub, 200 g	No	No	1	239	0		21		0				480	2.5	Industry	Nutrient data from website: https://violifefoods.com/our-products/; Salt converted to mg of sodium (with Sodium in mg x 2.5 /1000 = salt in g)
GL1	Quantis, 2022	Europe	PB Dairy Alternatives	Cheese	Coconut	Coconut oil		UK Food Composition Table	Coconut, Feta flavour / Feta, block, 200 g	No	No	1	305	0		26		0				680	2.5	Industry	Nutrient data from website: https://violifefoods.com/our-products/; Salt converted to mg of sodium (with Sodium in mg x 2.5 /1000 = salt in g)
GL1	Quantis, 2022	United Kingdom	PB Dairy Alternatives	Cheese	Coconut	Coconut oil		UK Food Composition Table	Coconut, Mozzarella flavour / Mozzarella, block, 2.5 kg	No	No	1	270	0		19		0				680	2.5	Industry	Nutrient data from website: https://violifefoods.com/our-products/; Salt converted to mg of sodium (with Sodium in mg x 2.5 /1000 = salt in g)
GL1	Quantis, 2022	United Kingdom	PB Dairy Alternatives	Cheese	Coconut	Coconut oil		UK Food Composition Table	Coconut, Cheddar flavour / Cheddar, sliced, 500 g (refi)	No	No	1	302	0		22		0				880	2.5	Industry	Nutrient data from website: https://violifefoods.com/our-products/; Salt converted to mg of sodium (with Sodium in mg x 2.5 /1000 = salt in g)
GL1	Quantis, 2022	United Kingdom	PB Dairy Alternatives	Cheese	Coconut	Coconut oil		UK Food Composition Table	Coconut, Original / Cheddar, grated, 200 g (old doypack)	No	No	1	298	0		22		0				880	2.5	Industry	Nutrient data from website: https://violifefoods.com/our-products/; Salt converted to mg of sodium (with Sodium in mg x 2.5 /1000 = salt in g)
GL1	Quantis, 2022	United Kingdom	PB Dairy Alternatives	Cheese	Coconut	Coconut oil		UK Food Composition Table	Coconut, Original / Cheddar, sliced, 200 g (hard tray)	No	No	1	285	0		21		0				920	2.5	Industry	Nutrient data from website: https://violifefoods.com/our-products/; Salt converted to mg of sodium (with Sodium in mg x 2.5 /1000 = salt in g)
GL1	Quantis, 2022	United Kingdom	PB Dairy Alternatives	Cheese	Coconut	Coconut oil		UK Food Composition Table	Coconut, Epic mature / cheddar, block, 200 g	No	No	1	303	1.3		22		0.1				880	2.5	Industry	Nutrient data from website: https://violifefoods.com/our-products/; Salt converted to mg of sodium (with Sodium in mg x 2.5 /1000 = salt in g)
GL1	Quantis, 2022	United Kingdom	PB Dairy Alternatives	Cheese	Coconut	Coconut oil		UK Food Composition Table	Coconut, Epic mature / Cheddar, grated, 150 g (old doypack)	No	No	1	304	0.6		22		0.1				920	2.5	Industry	Nutrient data from website: https://violifefoods.com/our-products/; Salt converted to mg of sodium (with Sodium in mg x 2.5 /1000 = salt in g)
GL1	Quantis, 2022	United Kingdom	PB Dairy Alternatives	Cheese	Coconut	Coconut oil		UK Food Composition Table	Coconut, Creamy original / Cream cheese, tub, 200 g	No	No	1	239	0		21		0				480	2.5	Industry	Nutrient data from website: https://violifefoods.com/our-products/; Salt converted to mg of sodium (with Sodium in mg x 2.5 /1000 = salt in g)
GL1	Quantis, 2022	United Kingdom	PB Dairy Alternatives	Cheese	Coconut	Coconut oil		UK Food Composition Table	Coconut, Feta flavour / Feta, block, 200 g	No	No	1	305	0		26		0				680	2.5	Industry	Nutrient data from website: https://violifefoods.com/our-products/; Salt converted to mg of sodium (with Sodium in mg x 2.5 /1000 = salt in g)
GL1	Quantis, 2022	Canada	PB Dairy Alternatives	Cheese	Coconut	Coconut oil		UK Food Composition Table	Coconut, Creamy original / Cream cheese, tub, 200 g	No	No	1	239	0		21		0				480	2.5	Industry	Nutrient data from website: https://violifefoods.com/our-products/; Salt converted to mg of sodium (with Sodium in mg x 2.5 /1000 = salt in g)
GL1	Quantis, 2022	Canada	PB Dairy Alternatives	Cheese	Coconut	Coconut oil		UK Food Composition Table	Coconut, Feta flavour / Feta, block, 200 g	No	No	1	305	0		26		0				680	2.5	Industry	Nutrient data from website: https://violifefoods.com/our-products/; Salt converted to mg of sodium (with Sodium in mg x 2.5 /1000 = salt in g)
GL1	Quantis, 2022	United States	PB Dairy Alternatives	Cheese	Coconut	Coconut oil		UK Food Composition Table	Coconut, Creamy original / Cream cheese, tub, 200 g	No	No	1	239	0		21		0				480	2.5	Industry	Nutrient data from website: https://violifefoods.com/our-products/; Salt converted to mg of sodium (with Sodium in mg x 2.5 /1000 = salt in g)
GL1	Quantis, 2022	United States	PB Dairy Alternatives	Cheese	Coconut	Coconut oil		UK Food Composition Table	Coconut, Feta flavour / Feta, block, 200 g	No	No	1	305	0		26		0				680	2.5	Industry	Nutrient data from website: https://violifefoods.com/our-products/; Salt converted to mg of sodium (with Sodium in mg x 2.5 /1000 = salt in g)
GL2	CarbonCloud, 2020	Sweden	PB Dairy Alternatives	Milk	Cereals & Grains	Oat		UK Food Composition Table	Oat, beverage	No	No	1	46	1	1.5	0.2	0.8	4.1	120		22.5	40	0.38	Industry	Nutrient data from website: https://www.oatly.com/en-gb/stuff-we-make/oat-drinks/oat-drink; Salt converted to mg of sodium (with Sodium in mg x 2.5 /1000 = salt in g); Yield data represent the average of the period 2013-2017. Data from Oatly’s production facilities represent year 2017
GL3	CarbonCloud, 2021a	Sweden	PB Dairy Alternatives	Milk	Cereals & Grains	Oat		UK Food Composition Table	Oat, beverage	No	No	1	59	1	3	0.3	0.8	4	120		22.5	40	0.38	Industry	Nutrient data from website: https://www.oatly.com/en-gb/stuff-we-make/oat-drinks/oat-drink; Salt converted to mg of sodium (with Sodium in mg x 2.5 /1000 = salt in g); Yield data represent the average of the period 2013-2017. Data from Oatly’s production facilities represent year 2017; Data for sweden and Filand
GL4	CarbonCloud, 2021b	United Kingdom	PB Dairy Alternatives	Milk	Cereals & Grains	Oat		UK Food Composition Table	Oat, beverage	No	No	1	59	1	3	0.3	0.8	4	120		22.5	40	0.38	Industry	Nutrient data from website: https://www.oatly.com/en-gb/stuff-we-make/oat-drinks/oat-drink; Salt converted to mg of sodium (with Sodium in mg x 2.5 /1000 = salt in g); Data of energy consumption at Oatly’s production facilities represents year 2020
GL7	Khan et al., 2019	United States	PB Meat Alternatives	Burger	Legumes	Soy			Soy, burger	No	No		212.39	16.81	12.39									Industry
GL7	Khan et al., 2019	United States	Meat & Poultry Products	Burger	Meat & Poultry		Beef		Beef, burger, 20% fat	No	No		224.78	15.19	17.7									Industry
GL8	Heller & Keoleian, 2018	United States	PB Meat Alternatives	Burger	Legumes	Pea			Pea, burger	No	No		256.64	17.7	19.47	4.42								Industry
GL8	Heller & Keoleian, 2018	United States	Meat & Poultry Products	Burger	Meat & Poultry		Beef		Beef, burger, 20% fat	No	No		253.98	16.81	20.35	7.96								Industry
GL9	Dettling et al., 2016	United States	PB Meat Alternatives	Mincemeat	Cereals & Grains	Wheat and soy			Wheat and soy, mince	No	No		270	37										Industry
GL9	Dettling et al., 2016	United States	PB Meat Alternatives	Burger	Cereals & Grains	Wheat and soy			Wheat and soy, burger	No	No		332.81	37.34										Industry
GL9	Dettling et al., 2016	United States	PB Meat Alternatives	Burger	Legumes	Bean			Bean, burger	No	No		250.75	21.79										Industry
GL9	Dettling et al., 2016	United States	PB Meat Alternatives	Burger	Cereals & Grains	Quinoa			Quinoa, burger	No	No		286.57	15.97										Industry
GL9	Dettling et al., 2016	United States	PB Meat Alternatives	Burger	Cereals & Grains	Wheat and soy			Wheat and soy, burger	No	No		552.63	67.89										Industry
GL9	Dettling et al., 2016	United States	PB Meat Alternatives	Burger	Cereals & Grains	Wheat and soy			Wheat and soy, burger	No	No		277.46	15.77										Industry
GL9	Dettling et al., 2016	United States	Meat & Poultry Products	Burger	Meat & Poultry		Beef		Ground beef	No	No		228	17.37										Industry
GL9	Dettling et al., 2016	United States	Meat & Poultry Products	Burger	Meat & Poultry		Beef		Beef burger, frozen	No	No		228	17.37										Industry
GL9	Dettling et al., 2016	United States	Meat & Poultry Products	Burger	Meat & Poultry		Pork		Pork sausage patties, frozen	No	No		221	15.41										Industry
GL9	Dettling et al., 2016	United States	Meat & Poultry Products	Burger	Meat & Poultry		Chicken		Chicken patties, frozen	No	No		143	17.44										Industry
GL11	Kazer et al., 2021	United Kingdom	PB Meat Alternatives	Mincemeat	Mycoprotein	Mycoprotein		UK Food Composition Table	Mycoprotein, mince	No	No	1	92	13	1.7	0.5	7.5	2.3				56		Industry	Nutrient data from website: https://www.quorn.co.uk/products/meat-free-mince; Average footprint for meat products; and upper limit footprint for quorn; Salt converted to mg of sodium (with Sodium in mg x 2.5 /1000 = salt in g)
GL11	Kazer et al., 2021	United Kingdom	PB Meat Alternatives	Meat	Mycoprotein	Mycoprotein		UK Food Composition Table	Mycoprotein, pieces	No	No	1	94	15.3	1.4	0.5	6.9	0.1				160		Industry	Nutrient data from website: https://www.quorn.co.uk/products/vegan-pieces; Salt converted to mg of sodium (with Sodium in mg x 2.5 /1000 = salt in g)
GL11	Kazer et al., 2021	United Kingdom	PB Meat Alternatives	Meat	Mycoprotein	Mycoprotein		UK Food Composition Table	Mycoprotein, fillets	No	No	1	92	14.2	0.6	0.2	7.8	0.5				200		Industry	Nutrient data from website: https://www.quorn.co.uk/products/vegan-fillets; Salt converted to mg of sodium (with Sodium in mg x 2.5 /1000 = salt in g)
GL11	Kazer et al., 2021	United Kingdom	PB Meat Alternatives	Sausages	Mycoprotein	Mycoprotein		UK Food Composition Table	Mycoprotein, sausages	No	No	1	198	11.2	11.1	1.4	5.5	1.5				480		Industry	Nutrient data from website: https://www.quorn.co.uk/products/meat-free-sausages; Salt converted to mg of sodium (with Sodium in mg x 2.5 /1000 = salt in g)
GL11	Kazer et al., 2021	Sweden	PB Meat Alternatives	Mincemeat	Mycoprotein	Mycoprotein		UK Food Composition Table	Mycoprotein, mince	No	No	1	92	13	1.7	0.5	7.5	2.3				56		Industry	Nutrient data from website: https://www.quorn.co.uk/products/meat-free-mince; Salt converted to mg of sodium (with Sodium in mg x 2.5 /1000 = salt in g)
GL11	Kazer et al., 2021	Sweden	PB Meat Alternatives	Meat	Mycoprotein	Mycoprotein		UK Food Composition Table	Mycoprotein, pieces	No	No	1	94	15.3	1.4	0.5	6.9	0.1				160		Industry	Nutrient data from website: https://www.quorn.co.uk/products/vegan-pieces; Salt converted to mg of sodium (with Sodium in mg x 2.5 /1000 = salt in g)
GL11	Kazer et al., 2021	Sweden	PB Meat Alternatives	Meat	Mycoprotein	Mycoprotein		UK Food Composition Table	Mycoprotein, fillets	No	No	1	92	14.2	0.6	0.2	7.8	0.5				200		Industry	Nutrient data from website: https://www.quorn.co.uk/products/vegan-fillets; Salt converted to mg of sodium (with Sodium in mg x 2.5 /1000 = salt in g)
GL11	Kazer et al., 2021	Netherlands	PB Meat Alternatives	Mincemeat	Mycoprotein	Mycoprotein		UK Food Composition Table	Mycoprotein, mince	No	No	1	92	13	1.7	0.5	7.5	2.3				56		Industry	Nutrient data from website: https://www.quorn.co.uk/products/meat-free-mince; Salt converted to mg of sodium (with Sodium in mg x 2.5 /1000 = salt in g)
GL11	Kazer et al., 2021	Netherlands	PB Meat Alternatives	Meat	Mycoprotein	Mycoprotein		UK Food Composition Table	Mycoprotein, pieces	No	No	1	94	15.3	1.4	0.5	6.9	0.1				160		Industry	Nutrient data from website: https://www.quorn.co.uk/products/vegan-pieces; Salt converted to mg of sodium (with Sodium in mg x 2.5 /1000 = salt in g)
GL11	Kazer et al., 2021	Belgium	PB Meat Alternatives	Mincemeat	Mycoprotein	Mycoprotein		UK Food Composition Table	Mycoprotein, mince	No	No	1	92	13	1.7	0.5	7.5	2.3				56		Industry	Nutrient data from website: https://www.quorn.co.uk/products/meat-free-mince; Salt converted to mg of sodium (with Sodium in mg x 2.5 /1000 = salt in g)
GL11	Kazer et al., 2021	Belgium	PB Meat Alternatives	Meat	Mycoprotein	Mycoprotein		UK Food Composition Table	Mycoprotein, pieces	No	No	1	94	15.3	1.4	0.5	6.9	0.1				160		Industry	Nutrient data from website: https://www.quorn.co.uk/products/vegan-pieces; Salt converted to mg of sodium (with Sodium in mg x 2.5 /1000 = salt in g)
GL13	Foundation Earth, 2022b	United Kingdom	PB Dairy Alternatives	Milk	Legumes	Pea		UK Food Composition Table	Pea, beverage	No	No	1	52	1.1	3.2	0.8	0.1	1.6	60		15	68	0.47	Industry	Nutrient data from website: https://www.mightydrinks.com/mighty-mlkology-barista/13422321.html;Salt converted to mg of sodium (with Sodium in mg x 2.5 /1000 = salt in g)
GL14	Foundation Earth, 2022f	United Kingdom	PB Dairy Alternatives	Milk	Cereals & Grains	Oat		UK Food Composition Table	Oat, beverage	No	No	1	50	2.4	1.4	0.2	0.6	3.1	186		31	92	0.94	Industry	Nutrient data from website: https://www.mightydrinks.com/mighty-mlk-protein-oat/13422330.html; Salt converted to mg of sodium (with Sodium in mg x 2.5 /1000 = salt in g)
GL15	Foundation Earth, 2022g	United Kingdom	PB Dairy Alternatives	Milk	Legumes	Pea		UK Food Composition Table	Pea, beverage	No	No	1	27	2.4	1.9	0.3	0.1	0.1	186		31	80	0.94	Industry	Nutrient data from website: https://www.mightydrinks.com/mighty-mlk-unsweetened/13422324.html; Salt converted to mg of sodium (with Sodium in mg x 2.5 /1000 = salt in g)
GL16	Foundation Earth, 2022e	United Kingdom	PB Dairy Alternatives	Milk	Legumes	Pea		UK Food Composition Table	Pea, beverage	No	No	1	35	2.4	1.9	0.3	0.1	2	186			80	0.94	Industry	Nutrient data from website: https://www.mightydrinks.com/mighty-mlk-original/13422327.html; Salt converted to mg of sodium (with Sodium in mg x 2.5 /1000 = salt in g)
GL17	Foundation Earth, 2022c	United Kingdom	PB Dairy Alternatives	Milk	Legumes	Pea		UK Food Composition Table	Pea, beverage	No	No	1	35	2	2.2	0.3	0.1	1.7	120		30	72	0.91	Industry	Nutrient data from website: https://www.mightydrinks.com/mighty-mlkology-semi/13518588.html; Salt converted to mg of sodium (with Sodium in mg x 2.5 /1000 = salt in g)
GL18	Foundation Earth, 2022d	United Kingdom	PB Dairy Alternatives	Milk	Legumes	Pea		UK Food Composition Table	Pea, beverage	No	No	1	46	2	3.4	0.5	0.1	1.9	120		30	72	0.91	Industry	Nutrient data from website: https://www.mightydrinks.com/mighty-mlkology-whole/13518582.html; Salt converted to mg of sodium (with Sodium in mg x 2.5 /1000 = salt in g)
GL19	Foundation Earth, 2022a	United Kingdom	PB Meat Alternatives	Burger	Fruits & Vegetables	Jackfruit		UK Food Composition Table	Jackfruit, burger	No	No	1	143	3.8	11.7	2.9	7.6	0.1				560		Industry	Nutrient data from website: https://www.ocado.com/products/jack-bry-jackfruit-burger-501930011; Salt converted to mg of sodium (with Sodium in mg x 2.5 /1000 = salt in g); Sugar value of <0.1 changed to 0.1
GL20	Foundation Earth, 2022h	United Kingdom	PB Meat Alternatives	Meat	Cereals & Grains	Wheat		UK Food Composition Table	Wheat, chickn meat	No	No	1	215	3.2	9	0.6	3.2	1.2				680		Industry	Nutrient data from website: https://vfcfoods.com/products/original-recipe-chickn-bites/; Salt converted to mg of sodium (with Sodium in mg x 2.5 /1000 = salt in g)
GL21	Foundation Earth, 2022i	United Kingdom	PB Meat Alternatives	Meat	Cereals & Grains	Wheat		UK Food Composition Table	Wheat, chickn meat	No	No	1	215	15	9	0.6	3.2	1.2				680		Industry	Nutrient data from website: https://vfcfoods.com/products/original-recipe-chickn-fillets/; Salt converted to mg of sodium (with Sodium in mg x 2.5 /1000 = salt in g)
GL22	Foundation Earth, 2022j	United Kingdom	PB Meat Alternatives	Meat	Cereals & Grains	Wheat		UK Food Composition Table	Wheat, chickn meat	No	No	1	238	14	11	0.8	3.1	1.2				640		Industry	Nutrient data from website: https://vfcfoods.com/products/original-recipe-popcorn-chickn/; Salt converted to mg of sodium (with Sodium in mg x 2.5 /1000 = salt in g)
GL23	Naked, 2022b	United Kingdom	PB Meat Alternatives	Mincemeat	Legumes	Pea		UK Food Composition Table	Pea, meatballs	No	No	1	195	15	12.5	4.3	2.6	0.3				356		Industry	Salt converted to mg of sodium (with Sodium in mg x 2.5 /1000 = salt in g)
GL24	Naked, 2022i	United Kingdom	PB Meat Alternatives	Burger	Legumes	Bean		UK Food Composition Table	Bean, burger	No	No	1	152	5.4	7.4	0.9	9.2	1.7				408		Industry	Salt converted to mg of sodium (with Sodium in mg x 2.5 /1000 = salt in g)
GL25	Naked, 2022e	United Kingdom	PB Meat Alternatives	Meat	Cereals & Grains	Wheat		UK Food Composition Table	Wheat and pea, meat	No	No	1	270	9.8	18.7	3.7	3.1	1.3				484		Industry	Salt converted to mg of sodium (with Sodium in mg x 2.5 /1000 = salt in g)
GL26	Naked, 2022g	United Kingdom	PB Meat Alternatives	Meat	Cereals & Grains	Wheat		UK Food Composition Table	Wheat, nuggets	No	No	1	249	11.6	14.2	1.6	3.5	1.1				484		Industry	Salt converted to mg of sodium (with Sodium in mg x 2.5 /1000 = salt in g)
GL27	Naked, 2022f	United Kingdom	PB Meat Alternatives	Meat	Cereals & Grains	Rice		UK Food Composition Table	Rice, meat	No	No	1	232	4.2	12.6	1.2	4	2.4				360		Industry	Salt converted to mg of sodium (with Sodium in mg x 2.5 /1000 = salt in g)
GL28	Naked, 2022h	United Kingdom	PB Meat Alternatives	Meat	Cereals & Grains	Wheat		UK Food Composition Table	Wheat and pea, meat	No	No	1	270	13	13.6	1.5	5.1	4.3				424		Industry	Salt converted to mg of sodium (with Sodium in mg x 2.5 /1000 = salt in g)
GL29	Naked, 2022a	United Kingdom	PB Meat Alternatives	Burger	Legumes	Pea		UK Food Composition Table	Pea, burger	No	No	1	195	15	12.5	4.3	2.6	0.3				356		Industry	Salt converted to mg of sodium (with Sodium in mg x 2.5 /1000 = salt in g)
GL30	Naked, 2022d	United Kingdom	PB Meat Alternatives	Sausages	Legumes	Pea		UK Food Composition Table	Pea, sausages	No	No	1	164	11.2	9.2	1.1	3.2	0.3				436		Industry	Salt converted to mg of sodium (with Sodium in mg x 2.5 /1000 = salt in g)
GL31	Naked, 2022c	United Kingdom	PB Meat Alternatives	Mincemeat	Legumes	Pea		UK Food Composition Table	Pea, mince	No	No	1	111	20.3	1	0.2	3.2	0.5				424		Industry	Salt converted to mg of sodium (with Sodium in mg x 2.5 /1000 = salt in g)
GL32	Naked, 2022j	United Kingdom	PB Meat Alternatives	Meat	Cereals & Grains	Wheat		UK Food Composition Table	Wheat and pea, meat	No	No	1	186	16.9	7.9	0.9	2.7	1.9				452		Industry	Salt converted to mg of sodium (with Sodium in mg x 2.5 /1000 = salt in g)
GL33	DUG Drinks, 2022	United Kingdom	PB Dairy Alternatives	Milk	Fruits & Vegetables	Potato		UK Food Composition Table	Potato, beverage	No	No	1	39	1.3	1.5	0.1	1.1	1.8	120			40	0.38	Industry	Nutrient data from website: https://dugdrinks.com/products/dug-original/; Salt converted to mg of sodium (with Sodium in mg x 2.5 /1000 = salt in g)
GL33	DUG Drinks, 2022	United Kingdom	PB Dairy Alternatives	Milk	Fruits & Vegetables	Potato		UK Food Composition Table	Potato, beverage	No	No	1	53	1.3	3	0.2	1.1	1.8	120			44	0.38	Industry	Nutrient data from website: https://dugdrinks.com/products/dug-barista/; Salt converted to mg of sodium (with Sodium in mg x 2.5 /1000 = salt in g)
GL33	DUG Drinks, 2022	United Kingdom	PB Dairy Alternatives	Milk	Fruits & Vegetables	Potato		UK Food Composition Table	Potato, beverage, unsweetened	No	No	1	39	1.3	3	0.2	0.1	0.1	120			44	0.38	Industry	Nutrient data from website: https://dugdrinks.com/products/dug-unsweetened/; Salt converted to mg of sodium (with Sodium in mg x 2.5 /1000 = salt in g)
GL35	Goudie & Hughes, 2022	United Kingdom	PB Dairy Alternatives	Milk	Dairy		Bovine milk		Bovine, lacto free (semi-skimmed)	No	No	1	38	3.4	1.5	1	0	2.6	112		0	28	0.44	Research institutions	Salt converted to mg of sodium (with Sodium in mg x 2.5 /1000 = salt in g)
GL35	Goudie & Hughes, 2022	United Kingdom	PB Dairy Alternatives	Milk	Dairy		Bovine milk		Bovine, lacto free (skimmed)	No	No	1	29	3.5	0.5	0.3	0	2.6	115		0	28	0.45	Research institutions	Salt converted to mg of sodium (with Sodium in mg x 2.5 /1000 = salt in g)
GL35	Goudie & Hughes, 2022	United Kingdom	PB Dairy Alternatives	Milk	Dairy		Bovine milk		Bovine, lacto free (whole)	No	No	1	56	3.3	3.6	2.3	0	2.6	108		0	28	0.44	Research institutions	Salt converted to mg of sodium (with Sodium in mg x 2.5 /1000 = salt in g)
GL35	Goudie & Hughes, 2022	United Kingdom	PB Dairy Alternatives	Milk	Nuts & Seeds	Almond		Author defined	Almond, beverage, unsweetened	No	No	1	13	0.4	1.1	0.1	0.4	0	120		0	52	0.38	Research institutions	Salt converted to mg of sodium (with Sodium in mg x 2.5 /1000 = salt in g)
GL35	Goudie & Hughes, 2022	United Kingdom	PB Dairy Alternatives	Milk	Nuts & Seeds	Almond		Author defined	Almond, beverage	No	No	1	24	0.5	1.2	0.1	0.3	2.5	120		0	32	0	Research institutions	Salt converted to mg of sodium (with Sodium in mg x 2.5 /1000 = salt in g)
GL35	Goudie & Hughes, 2022	United Kingdom	PB Dairy Alternatives	Milk	Nuts & Seeds	Almond		Author defined	Almond, beverage	No	No	1	32	1.4	2.8	0.2	0.6	0.5	125		0	28	0	Research institutions	Salt converted to mg of sodium (with Sodium in mg x 2.5 /1000 = salt in g)
GL35	Goudie & Hughes, 2022	United Kingdom	PB Dairy Alternatives	Milk	Nuts & Seeds	Almond		Author defined	Almond, beverage, sweetened	Yes	No	1	22	0.4	1.1	0.1	0.4	2.4	120		0	56	0.38	Research institutions	Salt converted to mg of sodium (with Sodium in mg x 2.5 /1000 = salt in g)
GL35	Goudie & Hughes, 2022	United Kingdom	PB Dairy Alternatives	Milk	Nuts & Seeds	Almond		Author defined	Almond, beverage, unsweetened	No	No	1	13	0.4	1.1	0.1	0.3	0	120		0	56	0.38	Research institutions	Salt converted to mg of sodium (with Sodium in mg x 2.5 /1000 = salt in g)
GL35	Goudie & Hughes, 2022	United Kingdom	PB Dairy Alternatives	Milk	Nuts & Seeds	Almond		Author defined	Almond, beverage, sweetened	Yes	No	1	22	0.4	1.1	0.1	0.4	2.4	120		0	56	0.38	Research institutions	Salt converted to mg of sodium (with Sodium in mg x 2.5 /1000 = salt in g)
GL35	Goudie & Hughes, 2022	United Kingdom	PB Dairy Alternatives	Milk	Nuts & Seeds	Almond		Author defined	Almond, beverage, unsweetened	No	No	1	56	0.2	1.49	0.3	0.2	4.7	0		0	40	0	Research institutions	Salt converted to mg of sodium (with Sodium in mg x 2.5 /1000 = salt in g)
GL35	Goudie & Hughes, 2022	United Kingdom	PB Dairy Alternatives	Milk	Nuts & Seeds	Almond		Author defined	Almond, beverage, unsweetened	No	No	1	16	0.5	1.3	0.1	0.3	0.1	189		0	72	0	Research institutions	Salt converted to mg of sodium (with Sodium in mg x 2.5 /1000 = salt in g)
GL35	Goudie & Hughes, 2022	United Kingdom	PB Dairy Alternatives	Milk	Unknown	Blend		Author defined	Blend, beverage, sweetened	Yes	No	1	24	0.3	1.3	0.6	0	2.5	120		0	48	0.38	Research institutions	Salt converted to mg of sodium (with Sodium in mg x 2.5 /1000 = salt in g)
GL35	Goudie & Hughes, 2022	United Kingdom	PB Dairy Alternatives	Milk	Nuts & Seeds	Cashew		Author defined	Cashew, beverage, sweetened	Yes	No	1	23	0.5	1.1	0.2	0.2	2	120		0	56	0.38	Research institutions	Salt converted to mg of sodium (with Sodium in mg x 2.5 /1000 = salt in g)
GL35	Goudie & Hughes, 2022	United Kingdom	PB Dairy Alternatives	Milk	Coconut	Coconut		Author defined	Coconut, beverage	No	No	1	28	0.3	1.9	1.7	0.5	2.1	120		0	40	0.38	Research institutions	Salt converted to mg of sodium (with Sodium in mg x 2.5 /1000 = salt in g)
GL35	Goudie & Hughes, 2022	United Kingdom	PB Dairy Alternatives	Milk	Coconut	Coconut		Author defined	Coconut, beverage	No	No	1	27	0.2	2	1.9	0.1	1.6	120		0	40	0.38	Research institutions	Salt converted to mg of sodium (with Sodium in mg x 2.5 /1000 = salt in g)
GL35	Goudie & Hughes, 2022	United Kingdom	PB Dairy Alternatives	Milk	Coconut	Coconut		Author defined	Coconut, beverage	No	No	1	46	0.5	1.3	1.1	0.5	3	135		0	28	0	Research institutions	Salt converted to mg of sodium (with Sodium in mg x 2.5 /1000 = salt in g)
GL35	Goudie & Hughes, 2022	United Kingdom	PB Dairy Alternatives	Milk	Coconut	Coconut		Author defined	Coconut, beverage	No	No	1	20	0.1	0.9	0.9	0	1.9	120		0	52	0.38	Research institutions	Salt converted to mg of sodium (with Sodium in mg x 2.5 /1000 = salt in g)
GL35	Goudie & Hughes, 2022	United Kingdom	PB Dairy Alternatives	Milk	Coconut	Coconut		Author defined	Coconut, beverage	No	No	1	20	0.1	0.9	0.9	0.1	1.9	120		0	52	0.38	Research institutions	Salt converted to mg of sodium (with Sodium in mg x 2.5 /1000 = salt in g)
GL35	Goudie & Hughes, 2022	United Kingdom	PB Dairy Alternatives	Milk	Coconut	Coconut		Author defined	Coconut, beverage, unsweetened	No	No	1	14	0.1	1.2	1.1	0	0	120		0	28	0.38	Research institutions	Salt converted to mg of sodium (with Sodium in mg x 2.5 /1000 = salt in g)
GL35	Goudie & Hughes, 2022	United Kingdom	PB Dairy Alternatives	Milk	Coconut	Coconut		Author defined	Coconut, beverage, unsweetened	No	No	1	15	0.7	1.3	1.1	0.1	0.2	120		0	40	0.38	Research institutions	Salt converted to mg of sodium (with Sodium in mg x 2.5 /1000 = salt in g)
GL35	Goudie & Hughes, 2022	United Kingdom	PB Dairy Alternatives	Milk	Nuts & Seeds	Hazelnut		Author defined	Hazelnut, beverage	No	No	1	29	0.4	1.6	0.2	0.3	3.1	120		0	52	0.38	Research institutions	Salt converted to mg of sodium (with Sodium in mg x 2.5 /1000 = salt in g)
GL35	Goudie & Hughes, 2022	United Kingdom	PB Dairy Alternatives	Milk	Cereals & Grains	Oat		Author defined	Oat, beverage	No	No	1	46	1	1.5	0.2	0.8	4.1	120		22.5	40	0.38	Research institutions	Salt converted to mg of sodium (with Sodium in mg x 2.5 /1000 = salt in g)
GL35	Goudie & Hughes, 2022	United Kingdom	PB Dairy Alternatives	Milk	Cereals & Grains	Oat		Author defined	Oat, beverage, unsweetened	No	No	1	55	0.7	3	0.3	0.8	2	104		0	48	0	Research institutions	Salt converted to mg of sodium (with Sodium in mg x 2.5 /1000 = salt in g)
GL35	Goudie & Hughes, 2022	United Kingdom	PB Dairy Alternatives	Milk	Cereals & Grains	Oat		Author defined	Oat, beverage	No	No	1	45	0.3	1.5	0.1	1.5	3.2	120		0	36	0.38	Research institutions	Salt converted to mg of sodium (with Sodium in mg x 2.5 /1000 = salt in g)
GL35	Goudie & Hughes, 2022	United Kingdom	PB Dairy Alternatives	Milk	Cereals & Grains	Oat		Author defined	Oat, beverage	No	No	1	60	1.8	3.3	0.3	0.2	2.5	120		11.3	44	0.38	Research institutions	Salt converted to mg of sodium (with Sodium in mg x 2.5 /1000 = salt in g)
GL35	Goudie & Hughes, 2022	United Kingdom	PB Dairy Alternatives	Milk	Cereals & Grains	Oat		Author defined	Oat, beverage	No	No	1	37	1	0.5	0.1	0.8	4.1	0		0	40	0	Research institutions	Salt converted to mg of sodium (with Sodium in mg x 2.5 /1000 = salt in g)
GL35	Goudie & Hughes, 2022	United Kingdom	PB Dairy Alternatives	Milk	Cereals & Grains	Oat		Author defined	Oat, beverage	No	No	1	59	1	3	0.3	0.8	4	120		22.5	40	0.38	Research institutions	Salt converted to mg of sodium (with Sodium in mg x 2.5 /1000 = salt in g)
GL35	Goudie & Hughes, 2022	United Kingdom	PB Dairy Alternatives	Milk	Cereals & Grains	Oat		Author defined	Oat, beverage, unsweetened	No	No	1	40	0.2	1.5	0.2	1.2	0	120		0	36	0.38	Research institutions	Salt converted to mg of sodium (with Sodium in mg x 2.5 /1000 = salt in g)
GL35	Goudie & Hughes, 2022	United Kingdom	PB Dairy Alternatives	Milk	Cereals & Grains	Oat		Author defined	Oat, beverage, unsweetened	No	No	1	59	1.1	1.6	0.2	0.5	3.9	0		0	40	0	Research institutions	Salt converted to mg of sodium (with Sodium in mg x 2.5 /1000 = salt in g)
GL35	Goudie & Hughes, 2022	United Kingdom	PB Dairy Alternatives	Milk	Cereals & Grains	Oat		Author defined	Oat, beverage, unsweetened	No	No	1	58	1	2.6	0.34	0.5	3.8	120		0	40	0.38	Research institutions	Salt converted to mg of sodium (with Sodium in mg x 2.5 /1000 = salt in g)
GL35	Goudie & Hughes, 2022	United Kingdom	PB Dairy Alternatives	Milk	Cereals & Grains	Oat		Author defined	Oat, beverage, unsweetened	No	No	1	50	1.2	2.1	0.4	0.5	3.9	0		0	36	0	Research institutions	Salt converted to mg of sodium (with Sodium in mg x 2.5 /1000 = salt in g)
GL35	Goudie & Hughes, 2022	United Kingdom	PB Dairy Alternatives	Milk	Cereals & Grains	Oat		Author defined	Oat, beverage	No	No	1	44	0.3	1.5	0.1	1.4	3.3	120		0	36	0.38	Research institutions	Salt converted to mg of sodium (with Sodium in mg x 2.5 /1000 = salt in g)
GL35	Goudie & Hughes, 2022	United Kingdom	PB Dairy Alternatives	Milk	Cereals & Grains	Oat		Author defined	Oat, beverage, unsweetened	No	No	1	48	0.3	2.2	0.2	0	3.1	120		0	40	0	Research institutions	Salt converted to mg of sodium (with Sodium in mg x 2.5 /1000 = salt in g)
GL35	Goudie & Hughes, 2022	United Kingdom	PB Dairy Alternatives	Milk	Cereals & Grains	Oat		Author defined	Oat, beverage, unsweetened	No	No	1	35	0.2	1.1	0.2	0	2.8	120		0	40	0	Research institutions	Salt converted to mg of sodium (with Sodium in mg x 2.5 /1000 = salt in g)
GL35	Goudie & Hughes, 2022	United Kingdom	PB Dairy Alternatives	Milk	Cereals & Grains	Oat		Author defined	Oat, beverage, unsweetened	No	No	1	52	0.8	1.5	0.1	0	3.3	0			60	0	Research institutions	Salt converted to mg of sodium (with Sodium in mg x 2.5 /1000 = salt in g)
GL35	Goudie & Hughes, 2022	United Kingdom	PB Dairy Alternatives	Milk	Legumes	Pea		Author defined	Pea, beverage, unsweetened	No	No	1	27	2.2	1.4	0.1	1.8	0	122		0	56	0.38	Research institutions	Salt converted to mg of sodium (with Sodium in mg x 2.5 /1000 = salt in g)
GL35	Goudie & Hughes, 2022	United Kingdom	PB Dairy Alternatives	Milk	Legumes	Pea		Author defined	Pea, beverage, sweetened	Yes	No	1	35	2.2	1.4	0.1	1.9	2.3	120		0	68	0.38	Research institutions	Salt converted to mg of sodium (with Sodium in mg x 2.5 /1000 = salt in g)
GL35	Goudie & Hughes, 2022	United Kingdom	PB Dairy Alternatives	Milk	Legumes	Pea		Author defined	Pea, beverage, unsweetened	No	No	1	35	2	2.2	0.3	0.1	1.7	120		30	72	0.91	Research institutions	Salt converted to mg of sodium (with Sodium in mg x 2.5 /1000 = salt in g)
GL35	Goudie & Hughes, 2022	United Kingdom	PB Dairy Alternatives	Milk	Cereals & Grains	Rice		Author defined	Rice, beverage, unsweetened	No	No	1	50	0.1	1	0.1		7.1	120		0	40	0.38	Research institutions	Salt converted to mg of sodium (with Sodium in mg x 2.5 /1000 = salt in g)
GL35	Goudie & Hughes, 2022	United Kingdom	PB Dairy Alternatives	Milk	Cereals & Grains	Rice		Author defined	Rice, beverage	No	No	1	47	0.1	1	0.1	0	3.3	120		0	36	0.38	Research institutions	Salt converted to mg of sodium (with Sodium in mg x 2.5 /1000 = salt in g)
GL35	Goudie & Hughes, 2022	United Kingdom	PB Dairy Alternatives	Milk	Legumes	Soy		Author defined	Soya, beverage	No	No	1	39	3	1.8	0.3	0.5	2.5	120		22.5	32	0.38	Research institutions	Salt converted to mg of sodium (with Sodium in mg x 2.5 /1000 = salt in g)
GL35	Goudie & Hughes, 2022	United Kingdom	PB Dairy Alternatives	Milk	Legumes	Soy		Author defined	Soya, beverage, unsweetened	No	No	1	33	3.3	1.8	0.3	0.6	0	120		0	36	0.38	Research institutions	Salt converted to mg of sodium (with Sodium in mg x 2.5 /1000 = salt in g)
GL35	Goudie & Hughes, 2022	United Kingdom	PB Dairy Alternatives	Milk	Legumes	Soy		Author defined	Soya, beverage, unsweetened	No	No	1	22	2	1.2	0.2	1.2	0	120		0	44	0.38	Research institutions	Salt converted to mg of sodium (with Sodium in mg x 2.5 /1000 = salt in g)
GL35	Goudie & Hughes, 2022	United Kingdom	PB Dairy Alternatives	Milk	Legumes	Soy		Author defined	Soya, beverage	No	No	1	42	3.3	1.9	0.3	0.6	2.5	120		0	40	0.38	Research institutions	Salt converted to mg of sodium (with Sodium in mg x 2.5 /1000 = salt in g)
GL35	Goudie & Hughes, 2022	United Kingdom	PB Dairy Alternatives	Milk	Legumes	Soy		Author defined	Soya, beverage, unsweetened	No	No	1	33	3.3	1.8	0.3	0.6	0	120		0	36	0.38	Research institutions	Salt converted to mg of sodium (with Sodium in mg x 2.5 /1000 = salt in g)
GL35	Goudie & Hughes, 2022	United Kingdom	PB Dairy Alternatives	Milk	Legumes	Soy		Author defined	Soya, beverage, unsweetened	No	No	1	32	3.3	1.9	0.3	0.6	0	0		0	12	0	Research institutions	Salt converted to mg of sodium (with Sodium in mg x 2.5 /1000 = salt in g)
GL35	Goudie & Hughes, 2022	United Kingdom	PB Dairy Alternatives	Milk	Nuts & Seeds	Almond		Author defined	Almond, beverage, unsweetened	No	No	1	18	0.8	1.5	0.8	0.4	0.1	120		0	60	0.4	Research institutions	Salt converted to mg of sodium (with Sodium in mg x 2.5 /1000 = salt in g)
GL35	Goudie & Hughes, 2022	United Kingdom	PB Dairy Alternatives	Milk	Nuts & Seeds	Almond		Author defined	Almond, beverage, sweetened	Yes	No	1	25	0.7	1	0.1	0.5	2.8				80		Research institutions	Salt converted to mg of sodium (with Sodium in mg x 2.5 /1000 = salt in g)
GL35	Goudie & Hughes, 2022	United Kingdom	PB Dairy Alternatives	Milk	Nuts & Seeds	Almond		Author defined	Almond, beverage, unsweetened	No	No	1	18	0.8	1.5	0.8	0.5	0.5	121		24.7	60	0.38	Research institutions	Salt converted to mg of sodium (with Sodium in mg x 2.5 /1000 = salt in g)
GL35	Goudie & Hughes, 2022	United Kingdom	PB Dairy Alternatives	Milk	Nuts & Seeds	Almond		Author defined	Almond, beverage, unsweetened	No	No	1	13	0.7	1	0.1	0	0	120		0	68	0.38	Research institutions	Salt converted to mg of sodium (with Sodium in mg x 2.5 /1000 = salt in g)
GL35	Goudie & Hughes, 2022	United Kingdom	PB Dairy Alternatives	Milk	Nuts & Seeds	Almond		Author defined	Almond, beverage, unsweetened	No	No	1	14	0.7	1	0.1	0.5	0.5	120		0	80	0.38	Research institutions	Salt converted to mg of sodium (with Sodium in mg x 2.5 /1000 = salt in g)
GL35	Goudie & Hughes, 2022	United Kingdom	PB Dairy Alternatives	Milk	Nuts & Seeds	Almond		Author defined	Almond, beverage, sweetened	Yes	No	1	26		1.1	0.1		2.8				80		Research institutions	Salt converted to mg of sodium (with Sodium in mg x 2.5 /1000 = salt in g)
GL35	Goudie & Hughes, 2022	United Kingdom	PB Dairy Alternatives	Milk	Nuts & Seeds	Almond		Author defined	Almond, beverage, unsweetened	No	No	1	15	0.7	1	0.1	0.5	0.5				80		Research institutions	Salt converted to mg of sodium (with Sodium in mg x 2.5 /1000 = salt in g)
GL35	Goudie & Hughes, 2022	United Kingdom	PB Dairy Alternatives	Milk	Nuts & Seeds	Almond		Author defined	Almond, beverage, unsweetened	No	No	1	18	0.8	1.5	0.8	0.5	0.5	121		35	60	0.38	Research institutions	Salt converted to mg of sodium (with Sodium in mg x 2.5 /1000 = salt in g)
GL35	Goudie & Hughes, 2022	United Kingdom	PB Dairy Alternatives	Milk	Nuts & Seeds	Almond		Author defined	Almond, beverage, sweetened	Yes	No	1	29	0.8	1.5	0.8	0.5	2.5	121		24.7	64	0.38	Research institutions	Salt converted to mg of sodium (with Sodium in mg x 2.5 /1000 = salt in g)
GL35	Goudie & Hughes, 2022	United Kingdom	PB Dairy Alternatives	Milk	Nuts & Seeds	Almond		Author defined	Almond, beverage, unsweetened	No	No	1	15	0.8	0.8	0.1	0.5	0.5	120		0	72	0.38	Research institutions	Salt converted to mg of sodium (with Sodium in mg x 2.5 /1000 = salt in g)
GL35	Goudie & Hughes, 2022	United Kingdom	PB Dairy Alternatives	Milk	Nuts & Seeds	Almond		Author defined	Almond, beverage, sweetened	Yes	No	1	27	0.5	1.4	0.2	0.5	3	120		0	56	0.38	Research institutions	Salt converted to mg of sodium (with Sodium in mg x 2.5 /1000 = salt in g)
GL35	Goudie & Hughes, 2022	United Kingdom	PB Dairy Alternatives	Milk	Nuts & Seeds	Almond		Author defined	Almond, beverage, unsweetened	No	No	1	18	0.5	1.3	0.1	0.5	0.5	120		0	88	0.38	Research institutions	Salt converted to mg of sodium (with Sodium in mg x 2.5 /1000 = salt in g)
GL35	Goudie & Hughes, 2022	United Kingdom	PB Dairy Alternatives	Milk	Nuts & Seeds	Almond		Author defined	Almond, beverage, unsweetened	No	No	1	14	0.6	1	0.1	0	0.5	120		0	60	0.4	Research institutions	Salt converted to mg of sodium (with Sodium in mg x 2.5 /1000 = salt in g)
GL35	Goudie & Hughes, 2022	United Kingdom	PB Dairy Alternatives	Milk	Nuts & Seeds	Almond		Author defined	Almond, beverage, sweetened	Yes	No	1	25	0.6	1.1	0.1	0	2.8	120		0	60	0.4	Research institutions	Salt converted to mg of sodium (with Sodium in mg x 2.5 /1000 = salt in g)
GL35	Goudie & Hughes, 2022	United Kingdom	PB Dairy Alternatives	Milk	Nuts & Seeds	Almond		Author defined	Almond , beverage, sweetened	Yes	No	1	29	0.8	1.5	0.8	0.4	2.5	120		0	64	0.4	Research institutions	Salt converted to mg of sodium (with Sodium in mg x 2.5 /1000 = salt in g)
GL35	Goudie & Hughes, 2022	United Kingdom	PB Dairy Alternatives	Milk	Coconut	Coconut		Author defined	Coconut, beverage	No	No	1	20	0.3	1.1	1	0.4	1.5	120		0	76	0.4	Research institutions	Salt converted to mg of sodium (with Sodium in mg x 2.5 /1000 = salt in g)
GL35	Goudie & Hughes, 2022	United Kingdom	PB Dairy Alternatives	Milk	Coconut	Coconut		Author defined	Coconut, beverage, sweetened	Yes	No	1	18	0.4	0.9	0.8	0.5	1.9				40		Research institutions	Salt converted to mg of sodium (with Sodium in mg x 2.5 /1000 = salt in g)
GL35	Goudie & Hughes, 2022	United Kingdom	PB Dairy Alternatives	Milk	Coconut	Coconut		Author defined	Coconut, beverage	No	No	1	19	0.5	1	0.9	0.5	1.5	122		24.7	40	0.38	Research institutions	Salt converted to mg of sodium (with Sodium in mg x 2.5 /1000 = salt in g)
GL35	Goudie & Hughes, 2022	United Kingdom	PB Dairy Alternatives	Milk	Coconut	Coconut		Author defined	Coconut, beverage, sweetened	Yes	No	1	15	0.5	0.8	0.7	0.5	1.8	120		0	48	0.38	Research institutions	Salt converted to mg of sodium (with Sodium in mg x 2.5 /1000 = salt in g)
GL35	Goudie & Hughes, 2022	United Kingdom	PB Dairy Alternatives	Milk	Coconut	Coconut		Author defined	Coconut, beverage, sweetened	Yes	No	1	29	0.5	0.5	0.5	0.5	2.2	120		0	80	0.38	Research institutions	Salt converted to mg of sodium (with Sodium in mg x 2.5 /1000 = salt in g)
GL35	Goudie & Hughes, 2022	United Kingdom	PB Dairy Alternatives	Milk	Coconut	Coconut		Author defined	Coconut, beverage	No	No	1	19	0.5	1	0.9	0.5	1.5	122		24.7	40	0.38	Research institutions	Salt converted to mg of sodium (with Sodium in mg x 2.5 /1000 = salt in g)
GL35	Goudie & Hughes, 2022	United Kingdom	PB Dairy Alternatives	Milk	Coconut	Coconut		Author defined	Coconut, beverage, sweetened	Yes	No	1	18	0.5	1	0.9	0.5	1.9	120		0	52	0.38	Research institutions	Salt converted to mg of sodium (with Sodium in mg x 2.5 /1000 = salt in g)
GL35	Goudie & Hughes, 2022	United Kingdom	PB Dairy Alternatives	Milk	Coconut	Coconut		Author defined	Coconut, beverage	No	No	1	17	0.2	0.9	0.7	0	2	120		0	44	0.4	Research institutions	Salt converted to mg of sodium (with Sodium in mg x 2.5 /1000 = salt in g)
GL35	Goudie & Hughes, 2022	United Kingdom	PB Dairy Alternatives	Milk	Cereals & Grains	Oat		Author defined	Oat, beverage, unsweetened	No	No	1	40	0.5	1.5	0.2	1.2	0	120		24.7	40		Research institutions	Salt converted to mg of sodium (with Sodium in mg x 2.5 /1000 = salt in g)
GL35	Goudie & Hughes, 2022	United Kingdom	PB Dairy Alternatives	Milk	Cereals & Grains	Oat		Author defined	Oat, beverage	No	No	1	48	0.3	1.2	0.2	0.7	3.2	120		0	40	0.38	Research institutions	Salt converted to mg of sodium (with Sodium in mg x 2.5 /1000 = salt in g)
GL35	Goudie & Hughes, 2022	United Kingdom	PB Dairy Alternatives	Milk	Cereals & Grains	Oat		Author defined	Oat, beverage, sweetened	Yes	No	1	55	1.1	2.2	0.9	0.5	2.7	128		36	40	0.4	Research institutions	Salt converted to mg of sodium (with Sodium in mg x 2.5 /1000 = salt in g)
GL35	Goudie & Hughes, 2022	United Kingdom	PB Dairy Alternatives	Milk	Cereals & Grains	Oat		Author defined	Oat, beverage, unsweetened	No	No	1	46	0	1.2	0.2	0	3.2	120		0	48	0.38	Research institutions	Salt converted to mg of sodium (with Sodium in mg x 2.5 /1000 = salt in g)
GL35	Goudie & Hughes, 2022	United Kingdom	PB Dairy Alternatives	Milk	Cereals & Grains	Oat		Author defined	Oat, beverage	No	No	1	44	0.5	1.6	0.2	0.8	3.8	120		0	48	0.38	Research institutions	Salt converted to mg of sodium (with Sodium in mg x 2.5 /1000 = salt in g)
GL35	Goudie & Hughes, 2022	United Kingdom	PB Dairy Alternatives	Milk	Cereals & Grains	Oat		Author defined	Oat, beverage	No	No	1	43	0	1.5	0.2	0	3.5	120		0	40	0.4	Research institutions	Salt converted to mg of sodium (with Sodium in mg x 2.5 /1000 = salt in g)
GL35	Goudie & Hughes, 2022	United Kingdom	PB Dairy Alternatives	Milk	Cereals & Grains	Oat		Author defined	Oat, beverage, sweetened	Yes	No	1	47	0.5	1.5	0.2	0.7	4.7				40		Research institutions	Salt converted to mg of sodium (with Sodium in mg x 2.5 /1000 = salt in g)
GL35	Goudie & Hughes, 2022	United Kingdom	PB Dairy Alternatives	Milk	Cereals & Grains	Oat		Author defined	Oat, beverage, unsweetened	No	No	1	47	0.5	1.5	0.2	0.5	4.7	120		0	40	0.38	Research institutions	Salt converted to mg of sodium (with Sodium in mg x 2.5 /1000 = salt in g)
GL35	Goudie & Hughes, 2022	United Kingdom	PB Dairy Alternatives	Milk	Cereals & Grains	Oat		Author defined	Oat , beverage, sweetened	Yes	No	1	53	1.2	2	0.2	0	5.2	120		0	52	0.4	Research institutions	Salt converted to mg of sodium (with Sodium in mg x 2.5 /1000 = salt in g)
GL35	Goudie & Hughes, 2022	United Kingdom	PB Dairy Alternatives	Milk	Legumes	Soy		Author defined	Soy , beverage, unsweetened	No	No	1	19	2	1.1	0.2	0.2	0.1	120		0	52	0.4	Research institutions	Salt converted to mg of sodium (with Sodium in mg x 2.5 /1000 = salt in g)
GL35	Goudie & Hughes, 2022	United Kingdom	PB Dairy Alternatives	Milk	Legumes	Soy		Author defined	Soy , beverage, sweetened	Yes	No	1	42	3.3	1.9	0.3	0.3	2.6	120		0	52	0.4	Research institutions	Salt converted to mg of sodium (with Sodium in mg x 2.5 /1000 = salt in g)
GL35	Goudie & Hughes, 2022	United Kingdom	PB Dairy Alternatives	Milk	Legumes	Soy		Author defined	Soy , beverage, unsweetened	No	No	1	38	3.4	2.1	0.3	0.5	0.5				40		Research institutions	Salt converted to mg of sodium (with Sodium in mg x 2.5 /1000 = salt in g)
GL35	Goudie & Hughes, 2022	United Kingdom	PB Dairy Alternatives	Milk	Legumes	Soy		Author defined	Soy , beverage, sweetened	Yes	No	1	42	3.5	1.6	0.3	0.4	2.7				80		Research institutions	Salt converted to mg of sodium (with Sodium in mg x 2.5 /1000 = salt in g)
GL35	Goudie & Hughes, 2022	United Kingdom	PB Dairy Alternatives	Milk	Legumes	Soy		Author defined	Soy , beverage, unsweetened	No	No	1	33	3.5	1.5	0.2	0.5	0.4				40		Research institutions	Salt converted to mg of sodium (with Sodium in mg x 2.5 /1000 = salt in g)
GL35	Goudie & Hughes, 2022	United Kingdom	PB Dairy Alternatives	Milk	Legumes	Soy		Author defined	Soy , beverage, sweetened	Yes	No	1	30	2	1.2	0.2	0.5	2.6	123		25	52	0.39	Research institutions	Salt converted to mg of sodium (with Sodium in mg x 2.5 /1000 = salt in g)
GL35	Goudie & Hughes, 2022	United Kingdom	PB Dairy Alternatives	Milk	Legumes	Soy		Author defined	Soy , beverage, sweetened	Yes	No	1	42	3.5	1.6	0.3	0.5	2.7	120		22.4	80	0.38	Research institutions	Salt converted to mg of sodium (with Sodium in mg x 2.5 /1000 = salt in g)
GL35	Goudie & Hughes, 2022	United Kingdom	PB Dairy Alternatives	Milk	Legumes	Soy		Author defined	Soy , beverage, unsweetened	No	No	1	33	3.4	1.6	0.2	0.5	0.5	120		0	56	0.38	Research institutions	Salt converted to mg of sodium (with Sodium in mg x 2.5 /1000 = salt in g)
GL35	Goudie & Hughes, 2022	United Kingdom	PB Dairy Alternatives	Milk	Legumes	Soy		Author defined	Soy , beverage, sweetened	Yes	No	1	49	3.5	2.6	0.4	0.5	2.2	120		0	40	0.4	Research institutions	Salt converted to mg of sodium (with Sodium in mg x 2.5 /1000 = salt in g)
GL35	Goudie & Hughes, 2022	United Kingdom	PB Dairy Alternatives	Milk	Legumes	Soy		Author defined	Soy , beverage, sweetened	Yes	No	1	44	3.4	1.9	0.3	0.5	2.5				40		Research institutions	Salt converted to mg of sodium (with Sodium in mg x 2.5 /1000 = salt in g)
GL35	Goudie & Hughes, 2022	United Kingdom	PB Dairy Alternatives	Milk	Legumes	Soy		Author defined	Soy , beverage, unsweetened	No	No	1	19	2	1.1	0.2	0.5	0.5	122		35	52	0.39	Research institutions	Salt converted to mg of sodium (with Sodium in mg x 2.5 /1000 = salt in g)
GL35	Goudie & Hughes, 2022	United Kingdom	PB Dairy Alternatives	Milk	Legumes	Soy		Author defined	Soy , beverage, sweetened	Yes	No	1	42	3.4	1.9	0.3	0.6	2.5	120		0	52	0.38	Research institutions	Salt converted to mg of sodium (with Sodium in mg x 2.5 /1000 = salt in g)
GL35	Goudie & Hughes, 2022	United Kingdom	PB Dairy Alternatives	Milk	Legumes	Soy		Author defined	Soy , beverage, unsweetened	No	No	1	33	3.4	1.9	0.3	0.6	0.5	120		0	36	0.38	Research institutions	Salt converted to mg of sodium (with Sodium in mg x 2.5 /1000 = salt in g)
GL35	Goudie & Hughes, 2022	United Kingdom	PB Dairy Alternatives	Milk	Legumes	Soy		Author defined	Soy , beverage, unsweetened	No	No	1	36	3.4	2.1	0.4	0.5	0.3	120		0	0	0.4	Research institutions	Salt converted to mg of sodium (with Sodium in mg x 2.5 /1000 = salt in g)
GL35	Goudie & Hughes, 2022	United Kingdom	PB Dairy Alternatives	Milk	Legumes	Soy		Author defined	Soy, beverage, unsweetened	No	No	1	36	3.3	2.2	0.5	0.5	0.1	0		0	20	0	Research institutions	Salt converted to mg of sodium (with Sodium in mg x 2.5 /1000 = salt in g)
GL36	Kazer et al., 2022	United Kingdom	PB Meat Alternatives	Mincemeat	Mycoprotein	Mycoprotein		UK Food Composition Table	Mycoprotein, mince	No	No	1	92	13	1.7	0.5	7.5	2.3				56		Industry	Nutrient data from website: https://www.quorn.co.uk/products/meat-free-mince; Salt converted to mg of sodium (with Sodium in mg x 2.5 /1000 = salt in g)
GL36	Kazer et al., 2022	Sweeden	PB Meat Alternatives	Mincemeat	Mycoprotein	Mycoprotein		UK Food Composition Table	Mycoprotein, mince	No	No	1	92	13	1.7	0.5	7.5	2.3				56		Industry	Nutrient data from website: https://www.quorn.co.uk/products/meat-free-mince; Salt converted to mg of sodium (with Sodium in mg x 2.5 /1000 = salt in g)
GL36	Kazer et al., 2022	Netherlands	PB Meat Alternatives	Mincemeat	Mycoprotein	Mycoprotein		UK Food Composition Table	Mycoprotein, mince	No	No	1	92	13	1.7	0.5	7.5	2.3				56		Industry	Nutrient data from website: https://www.quorn.co.uk/products/meat-free-mince; Salt converted to mg of sodium (with Sodium in mg x 2.5 /1000 = salt in g)
GL36	Kazer et al., 2022	Belgium	PB Meat Alternatives	Mincemeat	Mycoprotein	Mycoprotein		UK Food Composition Table	Mycoprotein, mince	No	No	1	92	13	1.7	0.5	7.5	2.3				56		Industry	Nutrient data from website: https://www.quorn.co.uk/products/meat-free-mince; Salt converted to mg of sodium (with Sodium in mg x 2.5 /1000 = salt in g)
GL36	Kazer et al., 2022	United Kingdom	PB Meat Alternatives	Meat	Mycoprotein	Mycoprotein		UK Food Composition Table	Mycoprotein, pieces	No	No	1	94	15.3	1.4	0.5	6.9	0.1				160		Industry	Nutrient data from website: https://www.quorn.co.uk/products/vegan-pieces; Salt converted to mg of sodium (with Sodium in mg x 2.5 /1000 = salt in g)
GL36	Kazer et al., 2022	Sweeden	PB Meat Alternatives	Meat	Mycoprotein	Mycoprotein		UK Food Composition Table	Mycoprotein, pieces	No	No	1	94	15.3	1.4	0.5	6.9	0.1				160		Industry	Nutrient data from website: https://www.quorn.co.uk/products/vegan-pieces; Salt converted to mg of sodium (with Sodium in mg x 2.5 /1000 = salt in g)
GL36	Kazer et al., 2022	Netherlands	PB Meat Alternatives	Meat	Mycoprotein	Mycoprotein		UK Food Composition Table	Mycoprotein, pieces	No	No	1	94	15.3	1.4	0.5	6.9	0.1				160		Industry	Nutrient data from website: https://www.quorn.co.uk/products/vegan-pieces; Salt converted to mg of sodium (with Sodium in mg x 2.5 /1000 = salt in g)
GL36	Kazer et al., 2022	Belgium	PB Meat Alternatives	Meat	Mycoprotein	Mycoprotein		UK Food Composition Table	Mycoprotein, pieces	No	No	1	94	15.3	1.4	0.5	6.9	0.1				160		Industry	Nutrient data from website: https://www.quorn.co.uk/products/vegan-pieces; Salt converted to mg of sodium (with Sodium in mg x 2.5 /1000 = salt in g)
GL36	Kazer et al., 2022	United Kingdom	PB Meat Alternatives	Meat	Mycoprotein	Mycoprotein		UK Food Composition Table	Mycoprotein, fillets	No	No	1	92	14.2	0.6	0.2	7.8	0.5				200		Industry	Nutrient data from website: https://www.quorn.co.uk/products/vegan-fillets; Salt converted to mg of sodium (with Sodium in mg x 2.5 /1000 = salt in g)
GL36	Kazer et al., 2022	Sweeden	PB Meat Alternatives	Meat	Mycoprotein	Mycoprotein		UK Food Composition Table	Mycoprotein, fillets	No	No	1	92	14.2	0.6	0.2	7.8	0.5				200		Industry	Nutrient data from website: https://www.quorn.co.uk/products/vegan-fillets; Salt converted to mg of sodium (with Sodium in mg x 2.5 /1000 = salt in g)
GL36	Kazer et al., 2022	United Kingdom	PB Meat Alternatives	Sausages	Mycoprotein	Mycoprotein		UK Food Composition Table	Mycoprotein, sausages	No	No	1	198	11.2	11.1	1.4	5.5	1.5				480		Industry	Nutrient data from website: https://www.quorn.co.uk/products/meat-free-sausages; Salt converted to mg of sodium (with Sodium in mg x 2.5 /1000 = salt in g)
GL36	Kazer et al., 2022	United Kingdom	PB Meat Alternatives	Ham	Mycoprotein	Mycoprotein		UK Food Composition Table	Mycoprotein, Yorkshire ham	No	No	1	210	26	7.4	0.9	4.5	1.3				600		Industry	Nutrient data from website: https://www.quorn.co.uk/products/quorn-yorkshire-ham-style-slices; Salt converted to mg of sodium (with Sodium in mg x 2.5 /1000 = salt in g)
GL36	Kazer et al., 2022	Sweeden	PB Meat Alternatives	Ham	Mycoprotein	Mycoprotein		UK Food Composition Table	Mycoprotein, ham	No	No	1	123	16.6	2.7	1.2	5.4	0.8				360		Industry	Nutrient data from website: https://www.quorn.co.uk/products/ham-style-slices; Salt converted to mg of sodium (with Sodium in mg x 2.5 /1000 = salt in g)
GL36	Kazer et al., 2022	Netherlands	PB Meat Alternatives	Ham	Mycoprotein	Mycoprotein		UK Food Composition Table	Mycoprotein, ham	No	No	1	123	16.6	2.7	1.2	5.4	0.8				360		Industry	Nutrient data from website: https://www.quorn.co.uk/products/ham-style-slices; Salt converted to mg of sodium (with Sodium in mg x 2.5 /1000 = salt in g)
GL36	Kazer et al., 2022	United Kingdom	PB Meat Alternatives	Sausages	Mycoprotein	Mycoprotein		UK Food Composition Table	Mycoprotein, cocktail sausages	No	No	1	209	12.9	11.8	0.9	5	0.9				320		Industry	Nutrient data from website: https://www.quorn.co.uk/products/mini-cocktail-sausages; Salt converted to mg of sodium (with Sodium in mg x 2.5 /1000 = salt in g)
GL36	Kazer et al., 2022	United Kingdom	PB Meat Alternatives	Nuggets	Mycoprotein	Mycoprotein		UK Food Composition Table	Mycoprotein, nuggets	No	No	1	190	9.4	8.3	0.8	4.5	1.9				480		Industry	Nutrient data from website: https://www.quorn.co.uk/products/chicken-style-nuggets; Salt converted to mg of sodium (with Sodium in mg x 2.5 /1000 = salt in g)
GL36	Kazer et al., 2022	United Kingdom	PB Meat Alternatives	Fish fingers	Mycoprotein	Mycoprotein		UK Food Composition Table	Mycoprotein, fishless fingers	No	No	1	214	4.5	7.8	0.6	4.2	1.6				520		Industry	Nutrient data from website: https://www.quorn.co.uk/products/vegan-fishless-fingers; Salt converted to mg of sodium (with Sodium in mg x 2.5 /1000 = salt in g)

## Sheet: env_outcomes
																											per 100ml for PB drinks / 100g for Pb meat, cheese & yogurt
													System Boundaries														Greenhouse gas emissions (GHGE)				Land Use (LU)			Water Footprint (WF)
Reference ID	Author & year	Location	Product category	Product type	Food group	Plant Ingredient	Animal base product	Baseline*	Name	Sweetened or flavoured	Organic (Yes/No)	n	Production	Water	Energy	Fuels	Materials	Equipment	Input transport	Packaging	Manufacture	Distribution	Storage	Consumption	Disposal	Food loss and waste	Method	Factors	Time-horizon	GHGE (kg CO2 eq)	Method	Assumption	LU (m2)	Method	Scale/Factor	Type	Consumption (L)	Standard	Inventories	Software	Reported FU	Consultancy	Uncertainty	Allocation	Funding source	Comments
PR1	Ridoutt et al., 2020	Australia	PB Dairy Alternatives	Milk	Cereals & Grains	Rice		Author defined	Rice, beverage	No	No	1																					0.0273486												Both	Data from cropland footprints from supplemnetary files table 3
PR1	Ridoutt et al., 2020	Australia	PB Dairy Alternatives	Milk	Nuts & Seeds	Almond		Author defined	Almond, beverage	No	No	1																					0.0672757												Both	Data from cropland footprints from supplemnetary files table 3
PR1	Ridoutt et al., 2020	Australia	PB Dairy Alternatives	Milk	Legumes	Soy		Author defined	Soy, beverage	No	No	1																					0.0408757												Both	Data from cropland footprints from supplemnetary files table 3
PR1	Ridoutt et al., 2020	Australia	Dairy products	Milk	Dairy		Bovine milk		Bovine, milk, whole	No	No	1																					0.172536												Both	Data from cropland footprints from supplemnetary files table 3
PR1	Ridoutt et al., 2020	Australia	Dairy products	Milk	Dairy		Bovine milk		Bovine, milk, skim (0.15% fat)	No	No	1																					0.120775												Both	Data from cropland footprints from supplemnetary files table 3
PR16	Seves et al., 2017	Netherlands	PB Meat Alternatives	Burger	Fruits & Vegetables	Vegetables		Author defined	Burger, vegetable	No	No		x						x		x	x	x	x	x		IPCC 2006		100	0.15			0.17					ISO 14040 and 14044		SimaPro 8.5.2		Blonk Consultants (2012)		Economic	Research institutions	Number of products not found; values are avarage values
PR16	Seves et al., 2017	Netherlands	PB Meat Alternatives	Mincemeat	Fruits & Vegetables	Vegetables		Author defined	Mincemeat balls, vegetable	No	No		x						x		x	x	x	x	x		IPCC 2006		100	0.22			0.27					ISO 14040 and 14044		SimaPro 8.5.2		Blonk Consultants (2012)		Economic	Research institutions	Number of products not found; values are avarage values
PR16	Seves et al., 2017	Netherlands	PB Meat Alternatives	Mincemeat	Fruits & Vegetables	Vegetables		Author defined	Mincemeat, vegetable	No	No		x						x		x	x	x	x	x		IPCC 2006		100	0.22			0.27					ISO 14040 and 14044		SimaPro 8.5.2		Blonk Consultants (2012)		Economic	Research institutions	Number of products not found; values are avarage values
PR16	Seves et al., 2017	Netherlands	PB Dairy Alternatives	Milk	Legumes	Soy		Author defined	Soy, beverage, "light"	No	No		x						x		x	x	x	x	x		IPCC 2006		100	0.04			0.05					ISO 14040 and 14044		SimaPro 8.5.2		Blonk Consultants (2012)		Economic	Research institutions	Number of products not found; values are avarage values
PR16	Seves et al., 2017	Netherlands	PB Dairy Alternatives	Milk	Legumes	Soy		Author defined	Soy, flavoured, beverage	Yes	No		x						x		x	x	x	x	x		IPCC 2006		100	0.04			0.05					ISO 14040 and 14044		SimaPro 8.5.2		Blonk Consultants (2012)		Economic	Research institutions	Number of products not found; values are avarage values
PR16	Seves et al., 2017	Netherlands	PB Dairy Alternatives	Milk	Fruits & Vegetables	Fruit		Author defined	Fruit-based, beverage	Yes	No		x						x		x	x	x	x	x		IPCC 2006		100	0.06			0.01					ISO 14040 and 14044		SimaPro 8.5.2		Blonk Consultants (2012)		Economic	Research institutions	Number of products not found; values are avarage values
PR16	Seves et al., 2017	Netherlands	Non-traditional UK: Processed​	Tofu	Legumes		Soy	Author defined	Tofu	No	No		x						x		x	x	x	x	x		IPCC 2006		100	0.16			0.22					ISO 14040 and 14044		SimaPro 8.5.2		Blonk Consultants (2012)		Economic	Research institutions	Number of products not found; values are avarage values
PR16	Seves et al., 2017	Netherlands	Non-traditional UK: Processed​	Tempeh	Legumes		Soy	Author defined	Tempeh	No	No		x						x		x	x	x	x	x		IPCC 2006		100	0.16			0.22					ISO 14040 and 14044		SimaPro 8.5.2		Blonk Consultants (2012)		Economic	Research institutions	Number of products not found; values are avarage values
PR16	Seves et al., 2017	Netherlands	Meat & Poultry Products	Meat	Meat & Poultry		Poultry		Chicken, fillet	No	No		x						x		x	x	x	x	x		IPCC 2006		100	0.46			0.69					ISO 14040 and 14044		SimaPro 8.5.2		Blonk Consultants (2012)		Economic	Research institutions	Number of products not found; values are avarage values
PR16	Seves et al., 2017	Netherlands	Meat & Poultry Products	Mincemeat	Meat & Poultry		Mixed meat		Beef & pork, mincemeat	No	No		x						x		x	x	x	x	x		IPCC 2006		100	1.55			1.78					ISO 14040 and 14044		SimaPro 8.5.2		Blonk Consultants (2012)		Economic	Research institutions	Number of products not found; values are avarage values
PR16	Seves et al., 2017	Netherlands	Meat & Poultry Products	Mincemeat	Meat & Poultry		Beef		Beef, mincemeat	No	No		x						x		x	x	x	x	x		IPCC 2006		100	1.96			2.3					ISO 14040 and 14044		SimaPro 8.5.2		Blonk Consultants (2012)		Economic	Research institutions	Number of products not found; values are avarage values
PR16	Seves et al., 2017	Netherlands	Dairy products	Milk	Dairy		Bovine milk		Bovine, milk, reduced fat (1% fat)	No	No		x						x		x	x	x	x	x		IPCC 2006		100	0.13			0.08					ISO 14040 and 14044		SimaPro 8.5.2		Blonk Consultants (2012)		Economic	Research institutions	Number of products not found; values are avarage values
PR16	Seves et al., 2017	Netherlands	Dairy products	Yogurt	Dairy		Bovine milk		Bovine, yogurt, low fat	No	No		x						x		x	x	x	x	x		IPCC 2006		100	0.12			0.08					ISO 14040 and 14044		SimaPro 8.5.2		Blonk Consultants (2012)		Economic	Research institutions	Number of products not found; values are avarage values
PR16	Seves et al., 2017	Netherlands	Dairy products	Cheese	Dairy		Bovine milk		Cheese, Gouda 48+	No	No		x						x		x	x	x	x	x		IPCC 2006		100	1.23			0.76					ISO 14040 and 14044		SimaPro 8.5.2		Blonk Consultants (2012)		Economic	Research institutions	Number of products not found; values are avarage values
PR16	Seves et al., 2017	Netherlands	Meat & Poultry Products	Ham	Meat & Poultry		Pork		Pork, ham, shoulder, medium fat	No	No		x						x		x	x	x	x	x		IPCC 2006		100	0.54			0.61					ISO 14040 and 14044		SimaPro 8.5.2		Blonk Consultants (2012)		Economic	Research institutions	Number of products not found; values are avarage values
PR16	Seves et al., 2017	Netherlands	Dairy products	Cheese	Dairy		Bovine milk		Cheese, Gouda 30+	No	No		x						x		x	x	x	x	x		IPCC 2006		100	1.23			0.76					ISO 14040 and 14044		SimaPro 8.5.2		Blonk Consultants (2012)		Economic	Research institutions	Number of products not found; values are avarage values
PR21	Winans et al., 2020	United States	PB Dairy Alternatives	Milk	Nuts & Seeds	Almond		Poore & Nemecek, 2018	Almond, beverage	No	No	1	x	x	x	x	x		x	x	x	x					US EPAS's Tool for the reduction and Assessment of chemicals, TRACI 2.1		100	0.0500704				AWARE	AWARE100	Blue	12.3239	ISO 14040 and 14044	GaBi (service pack 32); Ecoinvent		48 oz. (1.42 L) unsweetened almond milk			Economic	Industry	Kg of freshwater changed to L of freshwater
PR21	Winans et al., 2020	United States	PB Dairy Alternatives	Milk	Nuts & Seeds	Almond		Poore & Nemecek, 2018	Almond, beverage	No	No	1	x	x	x	x	x		x	x	x	x					US EPAS's Tool for the reduction and Assessment of chemicals, TRACI 2.1		100	0.0509859				AWARE	AWARE100	Blue	12.8873	ISO 14040 and 14044	GaBi (service pack 32); Ecoinvent		48 oz. (1.42 L) unsweetened almond milk			Economic	Industry	Kg of freshwater changed to L of freshwater
PR21	Winans et al., 2020	United States	PB Dairy Alternatives	Milk	Nuts & Seeds	Almond		Poore & Nemecek, 2018	Almond, beverage	No	No	1	x	x	x	x	x		x		x	x					US EPAS's Tool for the reduction and Assessment of chemicals, TRACI 2.1		100	0.0274648				AWARE	AWARE100	Blue		ISO 14040 and 14044	GaBi (service pack 32); Ecoinvent		48 oz. (1.42 L) unsweetened almond milk			Economic	Industry	Kg of freshwater changed to L of freshwater
PR22	Grant & Hicks, 2018	United States	Dairy products	Milk	Dairy		Bovine milk		Bovine, milk	No	No	1	x						x	x	x	x	x				CML 2001	Methane 22.25	100	0.275				BEES+			1.17	ISO 14040	USLCI; Ecoinvent; Agri Footprint; European data	SimaPro	1 L of milk		Monte Carlo analysis with 10.000		Industry	Environmental data from 1 kg of protein not extracted
PR22	Grant & Hicks, 2018	United States	PB Dairy Alternatives	Milk	Nuts & Seeds	Almond		Author defined	Almond, beverage	No	No	1	x						x	x	x	x	x				CML 2001	Methane 22.25	100	0.385				BEES+			109.3	ISO 14040	USLCI; Ecoinvent; Agri Footprint; European data	SimaPro	1 L of milk		Monte Carlo analysis with 10.000		Industry	Environmental data from 1 kg of protein not extracted
PR22	Grant & Hicks, 2018	United States	PB Dairy Alternatives	Milk	Legumes	Soy		Author defined	Soy, beverage	No	No	1	x						x	x	x	x	x				CML 2001	Methane 22.25	100	0.327				BEES+			0.754	ISO 14040	USLCI; Ecoinvent; Agri Footprint; European data	SimaPro	1 L of milk		Monte Carlo analysis with 10.000		Industry	Environmental data from 1 kg of protein not extracted
PR24	Roos et al., 2016	Sweden	PB Dairy Alternatives	Milk	Cereals & Grains	Oat		Author defined	Oat, beverage	No	No		x		x				x								IPCC 2013	Methane 34 & nitrous oxide 298		84.2924											Kg of product		Sensitivity analysis		Industry	Data sent by author in GHGE in Ton CO2e per year (only used to calculate percentage difference)
PR24	Roos et al., 2016	Sweden	PB Dairy Alternatives	Milk	Cereals & Grains	Oat		Author defined	Oat, beverage	No	No		x		x				x								IPCC 2013	Methane 34 & nitrous oxide 298		411.891											Kg of product		Sensitivity analysis		Industry	Data sent by author in GHGE in Ton CO2e per year (only used to calculate percentage difference)
PR24	Roos et al., 2016	Sweden	PB Dairy Alternatives	Milk	Cereals & Grains	Oat		Author defined	Oat, beverage	No	No		x		x				x								IPCC 2013	Methane 34 & nitrous oxide 298		492.855											Kg of product		Sensitivity analysis		Industry	Data sent by author in GHGE in Ton CO2e per year (only used to calculate percentage difference)
PR24	Roos et al., 2016	Sweden	PB Dairy Alternatives	Milk	Cereals & Grains	Oat		Author defined	Oat, beverage	No	No		x		x				x								IPCC 2013	Methane 34 & nitrous oxide 298		823.899											Kg of product		Sensitivity analysis		Industry	Data sent by author in GHGE in Ton CO2e per year (only used to calculate percentage difference)
PR24	Roos et al., 2016	Sweden	PB Dairy Alternatives	Milk	Cereals & Grains	Oat		Author defined	Oat, beverage	No	No		x		x				x								IPCC 2013	Methane 34 & nitrous oxide 298		104.911											Kg of product		Sensitivity analysis		Industry	Data sent by author in GHGE in Ton CO2e per year (only used to calculate percentage difference)
PR24	Roos et al., 2016	Sweden	PB Dairy Alternatives	Milk	Cereals & Grains	Oat		Author defined	Oat, beverage	No	No		x		x				x								IPCC 2013	Methane 34 & nitrous oxide 298		432.489											Kg of product		Sensitivity analysis		Industry	Data sent by author in GHGE in Ton CO2e per year (only used to calculate percentage difference)
PR24	Roos et al., 2016	Sweden	Dairy products	Milk	Dairy		Bovine milk		Bovine, milk, whole	No	No		x		x				x								IPCC 2013	Methane 34 & nitrous oxide 298		892											Kg of product		Sensitivity analysis		Industry	Data sent by author in GHGE in Ton CO2e per year (only used to calculate percentage difference)
PR25	Smetana et al., 2021	Germany	Meat & Poultry Products	Burger	Meat & Poultry		Beef		Beef, burger	No	No	1	x	x	x						x						IMPACT 2002+ LCIA			0.909204			1.09451					ISO 14040 and 14044	Agri- Footprint 3.0 & ecoinvent 3	SimaPro 8.5.2	1 raw burger 113g		Monte Carlo analysis with 1.000 iterations	Economic	Research institutions
PR25	Smetana et al., 2021	Germany	PB Meat Alternatives	Burger	Legumes	Pea		Author defined	Pea, burger	No	No	1	x	x	x						x						IMPACT 2002+ LCIA			0.14885			0.393186					ISO 14040 and 14044	Agri- Footprint 3.0 & ecoinvent 3	SimaPro 8.5.2	1 raw burger 113g		Monte Carlo analysis with 1.000 iterations	Economic	Research institutions
PR25	Smetana et al., 2021	Germany	PB Meat Alternatives	Burger	Mycoprotein	Mycoprotein		Author defined	Mycoprotein, burger	No	No	1	x	x	x						x						IMPACT 2002+ LCIA			0.165929			0.339646					ISO 14040 and 14044	Agri- Footprint 3.0 & ecoinvent 3	SimaPro 8.5.2	1 raw burger 113g		Monte Carlo analysis with 1.000 iterations	Economic	Research institutions
PR25	Smetana et al., 2021	Germany	PB Meat Alternatives	Burger	Legumes	Soy		Author defined	Soy, burger	No	No	1	x	x	x						x						IMPACT 2002+ LCIA			0.164425			0.180265					ISO 14040 and 14044	Agri- Footprint 3.0 & ecoinvent 3	SimaPro 8.5.2	1 raw burger 113g		Monte Carlo analysis with 1.000 iterations	Economic	Research institutions
PR25	Smetana et al., 2021	Germany	Meat & Poultry Products	Burger	Meat & Poultry		Beef		Beef, burger, cooked	No	No	1	x	x	x						x			x			IMPACT 2002+ LCIA			1.45912			1.69823					ISO 14040 and 14044	Agri- Footprint 3.0 & ecoinvent 3	SimaPro 8.5.2	1 cooked burger 268g		Monte Carlo analysis with 1.000 iterations	Economic	Research institutions	Cooked products not used in the analyses
PR25	Smetana et al., 2021	Germany	PB Meat Alternatives	Burger	Legumes	Pea		Author defined	Pea, burger, cooked	No	No	1	x	x	x						x			x			IMPACT 2002+ LCIA			0.546637			0.856726					ISO 14040 and 14044	Agri- Footprint 3.0 & ecoinvent 3	SimaPro 8.5.2	1 cooked burger 268g		Monte Carlo analysis with 1.000 iterations	Economic	Research institutions	Cooked products not used in the analyses
PR25	Smetana et al., 2021	Germany	PB Meat Alternatives	Burger	Mycoprotein	Mycoprotein		Author defined	Mycoprotein, burger, cooked	No	No	1	x	x	x						x			x			IMPACT 2002+ LCIA			0.567168			0.792478					ISO 14040 and 14044	Agri- Footprint 3.0 & ecoinvent 3	SimaPro 8.5.2	1 cooked burger 268g		Monte Carlo analysis with 1.000 iterations	Economic	Research institutions	Cooked products not used in the analyses
PR25	Smetana et al., 2021	Germany	PB Meat Alternatives	Burger	Legumes	Soy		Author defined	Soy, burger, cooked	No	No	1	x	x	x						x			x			IMPACT 2002+ LCIA			0.565398			0.601239					ISO 14040 and 14044	Agri- Footprint 3.0 & ecoinvent 3	SimaPro 8.5.2	1 cooked burger 268g		Monte Carlo analysis with 1.000 iterations	Economic	Research institutions	Cooked products not used in the analyses
PR29	Saget et al., 2021a	Ireland	PB Meat Alternatives	Mincemeat	Legumes	Pea			Pea, mincemeat, cooked	No	No		x							x	x	x	x	x			European Commission 2018			0.5		LANCA	38		AWARE from EF method (adapted)	Blue	270	ILCD Handbook; Product Environmental Footprint (PEF)	Agri-footprint v3.0 & Ecoinvent v3.6/v3.5	OpenLCA v1.10.2	A serving-based FU, 100 g cooked protein balls; nutritional FU, the Nutrient Density Unit (NDU)		Monte Carlo analysis with 1000 runs	Economic	Research institutions	Land use in LANCA Points; this data was not used in individual analyses as products were cooked
PR29	Saget et al., 2021a	Ireland	Meat & Poultry Products	Mincemeat	Meat & Poultry		Beef		Beef, grass-fed (Ireland), mincemeat balls, cooked	No	No		x							x	x	x	x	x			European Commission 2018			3.3		LANCA	354		AWARE from EF method (adapted)	Blue	1030	ILCD Handbook; Product Environmental Footprint (PEF)	Agri-footprint v3.0 & Ecoinvent v3.6	OpenLCA v1.10.2	A serving-based FU, 100 g cooked protein balls; nutritional FU, the Nutrient Density Unit (NDU)		Monte Carlo analysis with 1000 runs	Economic	Research institutions	Land use in LANCA Points; this data was not used in individual analyses as products were cooked
PR29	Saget et al., 2021a	Ireland	Meat & Poultry Products	Mincemeat	Meat & Poultry		Beef		Beef, (Brazil), mincemeat balls, cooked	No	No		x							x	x	x	x	x			European Commission 2018			4.6		LANCA	1186		AWARE from EF method (adapted)	Blue	430	ILCD Handbook; Product Environmental Footprint (PEF)	Agri-footprint v3.0 & Ecoinvent v3.6	OpenLCA v1.10.2	A serving-based FU, 100 g cooked protein balls; nutritional FU, the Nutrient Density Unit (NDU)		Monte Carlo analysis with 1000 runs	Economic	Research institutions	Land use in LANCA Points; this data was not used in individual analyses as products were cooked
PR30	Mejia et al., 2020	United States	PB Meat Alternatives	Burger	Unknown	Wheat, soy, wheat/soy, nuts		Poore & Nemecek, 2018	Burger/Patty, Canned	No	No	3	x	x	x		x		x	x	x		x				Impact 2002+	1 kg CO2 = 1kg CO2e; 1kg CH4 = 25 kg CO2e; 1kg NOx = 298 kg CO2e		0.227									Ecoinvent 3.1; US Life Cycle Inventory	SimaPro 8.1	1 kg of packaged product			Attributional approach	Research institutions	Values from average between 3 factories
PR30	Mejia et al., 2020	United States	PB Meat Alternatives	Burger	Unknown	Wheat, soy, wheat/soy, nuts		Poore & Nemecek, 2018	Burger/Patty, Frozen	No	No	8	x	x	x		x		x	x	x		x				Impact 2002+	1 kg CO2 = 1kg CO2e; 1kg CH4 = 25 kg CO2e; 1kg NOx = 298 kg CO2e		0.253									Ecoinvent 3.1; US Life Cycle Inventory	SimaPro 8.1	1 kg of packaged product			Attributional approach	Research institutions	Values from average between 3 factories
PR30	Mejia et al., 2020	United States	PB Meat Alternatives	Sausages	Unknown	Wheat, soy, wheat/soy, nuts		Poore & Nemecek, 2018	Sausage/Link, Canned	No	No	5	x	x	x		x		x	x	x		x				Impact 2002+	1 kg CO2 = 1kg CO2e; 1kg CH4 = 25 kg CO2e; 1kg NOx = 298 kg CO2e		0.279									Ecoinvent 3.1; US Life Cycle Inventory	SimaPro 8.1	1 kg of packaged product			Attributional approach	Research institutions	Values from average between 3 factories
PR30	Mejia et al., 2020	United States	PB Meat Alternatives	Sausages	Unknown	Wheat, soy, wheat/soy, nuts		Poore & Nemecek, 2018	Sausage/Link, Chilled	No	No	1	x	x	x		x		x	x	x		x				Impact 2002+	1 kg CO2 = 1kg CO2e; 1kg CH4 = 25 kg CO2e; 1kg NOx = 298 kg CO2e		0.216									Ecoinvent 3.1; US Life Cycle Inventory	SimaPro 8.1	1 kg of packaged product			Attributional approach	Research institutions	Values from average between 3 factories
PR30	Mejia et al., 2020	United States	PB Meat Alternatives	Sausages	Unknown	Wheat, soy, wheat/soy, nuts		Poore & Nemecek, 2018	Sausage/Link, Frozen	No	No	4	x	x	x		x		x	x	x		x				Impact 2002+	1 kg CO2 = 1kg CO2e; 1kg CH4 = 25 kg CO2e; 1kg NOx = 298 kg CO2e		0.229									Ecoinvent 3.1; US Life Cycle Inventory	SimaPro 8.1	1 kg of packaged product			Attributional approach	Research institutions	Values from average between 3 factories
PR30	Mejia et al., 2020	United States	PB Meat Alternatives	Nuggets	Unknown	Wheat, soy, wheat/soy, nuts		Poore & Nemecek, 2018	Chunks/Nuggets, Canned	No	No	10	x	x	x		x		x	x	x		x				Impact 2002+	1 kg CO2 = 1kg CO2e; 1kg CH4 = 25 kg CO2e; 1kg NOx = 298 kg CO2e		0.224									Ecoinvent 3.1; US Life Cycle Inventory	SimaPro 8.1	1 kg of packaged product			Attributional approach	Research institutions	Values from average between 3 factories
PR30	Mejia et al., 2020	United States	PB Meat Alternatives	Nuggets	Unknown	Wheat, soy, wheat/soy, nuts		Poore & Nemecek, 2018	Chunks/Nuggets, Chilled	No	No	2	x	x	x		x		x	x	x		x				Impact 2002+	1 kg CO2 = 1kg CO2e; 1kg CH4 = 25 kg CO2e; 1kg NOx = 298 kg CO2e		0.229									Ecoinvent 3.1; US Life Cycle Inventory	SimaPro 8.1	1 kg of packaged product			Attributional approach	Research institutions	Values from average between 3 factories
PR30	Mejia et al., 2020	United States	PB Meat Alternatives	Nuggets	Unknown	Wheat, soy, wheat/soy, nuts		Poore & Nemecek, 2018	Chunks/Nuggets, Frozen	No	No	6	x	x	x		x		x	x	x		x				Impact 2002+	1 kg CO2 = 1kg CO2e; 1kg CH4 = 25 kg CO2e; 1kg NOx = 298 kg CO2e		0.183									Ecoinvent 3.1; US Life Cycle Inventory	SimaPro 8.1	1 kg of packaged product			Attributional approach	Research institutions	Values from average between 3 factories
PR30	Mejia et al., 2020	United States	PB Meat Alternatives	Meat	Unknown	Wheat, soy, wheat/soy, nuts		Poore & Nemecek, 2018	Cold cuts, Frozen	No	No	13	x	x	x		x		x	x	x		x				Impact 2002+	1 kg CO2 = 1kg CO2e; 1kg CH4 = 25 kg CO2e; 1kg NOx = 298 kg CO2e		0.195									Ecoinvent 3.1; US Life Cycle Inventory	SimaPro 8.1	1 kg of packaged product			Attributional approach	Research institutions	Values from average between 3 factories
PR30	Mejia et al., 2020	United States	PB Meat Alternatives	Mincemeat	Unknown	Wheat, soy, wheat/soy, nuts		Poore & Nemecek, 2018	Minced/Ground, Canned	No	No	1	x	x	x		x		x	x	x		x				Impact 2002+	1 kg CO2 = 1kg CO2e; 1kg CH4 = 25 kg CO2e; 1kg NOx = 298 kg CO2e		0.229									Ecoinvent 3.1; US Life Cycle Inventory	SimaPro 8.1	1 kg of packaged product			Attributional approach	Research institutions	Values from average between 3 factories
PR30	Mejia et al., 2020	United States	PB Meat Alternatives	Mincemeat	Unknown	Wheat, soy, wheat/soy, nuts		Poore & Nemecek, 2018	Minced/Ground, Frozen	No	No	3	x	x	x		x		x	x	x		x				Impact 2002+	1 kg CO2 = 1kg CO2e; 1kg CH4 = 25 kg CO2e; 1kg NOx = 298 kg CO2e		0.186									Ecoinvent 3.1; US Life Cycle Inventory	SimaPro 8.1	1 kg of packaged product			Attributional approach	Research institutions	Values from average between 3 factories
PR30	Mejia et al., 2020	United States	PB Meat Alternatives	Mincemeat	Unknown	Wheat, soy, wheat/soy, nuts		Poore & Nemecek, 2018	Minced/Ground, Dry	No	No	1	x	x	x		x		x	x	x		x				Impact 2002+	1 kg CO2 = 1kg CO2e; 1kg CH4 = 25 kg CO2e; 1kg NOx = 298 kg CO2e		0.133									Ecoinvent 3.1; US Life Cycle Inventory	SimaPro 8.1	1 kg of packaged product			Attributional approach	Research institutions	Values from average between 3 factories
PR30	Mejia et al., 2020	United States	PB Meat Alternatives	Burger	Unknown	Wheat, soy, wheat/soy, nuts		Poore & Nemecek, 2018	Burger/Patty, Canned, Factory A	No	No	3	x	x	x		x		x	x	x		x				Impact 2002+	1 kg CO2 = 1kg CO2e; 1kg CH4 = 25 kg CO2e; 1kg NOx = 298 kg CO2e		0.227									Ecoinvent 3.1; US Life Cycle Inventory	SimaPro 8.1	1 kg of packaged product			Attributional approach	Research institutions	Values from factory A is a medium-size factory that specializes in meat analog production
PR30	Mejia et al., 2020	United States	PB Meat Alternatives	Burger	Unknown	Wheat, soy, wheat/soy, nuts		Poore & Nemecek, 2018	Burger/Patty, Frozen, Factory A	No	No	4	x	x	x		x		x	x	x		x				Impact 2002+	1 kg CO2 = 1kg CO2e; 1kg CH4 = 25 kg CO2e; 1kg NOx = 298 kg CO2e		0.224									Ecoinvent 3.1; US Life Cycle Inventory	SimaPro 8.1	1 kg of packaged product			Attributional approach	Research institutions	Values from factory A is a medium-size factory that specializes in meat analog production
PR30	Mejia et al., 2020	United States	PB Meat Alternatives	Sausages	Unknown	Wheat, soy, wheat/soy, nuts		Poore & Nemecek, 2018	Sausage/Link, Canned, Factory A	No	No	3	x	x	x		x		x	x	x		x				Impact 2002+	1 kg CO2 = 1kg CO2e; 1kg CH4 = 25 kg CO2e; 1kg NOx = 298 kg CO2e		0.321									Ecoinvent 3.1; US Life Cycle Inventory	SimaPro 8.1	1 kg of packaged product			Attributional approach	Research institutions	Values from factory A is a medium-size factory that specializes in meat analog production
PR30	Mejia et al., 2020	United States	PB Meat Alternatives	Sausages	Unknown	Wheat, soy, wheat/soy, nuts		Poore & Nemecek, 2018	Sausage/Link, Frozen, Factory A	No	No	3	x	x	x		x		x	x	x		x				Impact 2002+	1 kg CO2 = 1kg CO2e; 1kg CH4 = 25 kg CO2e; 1kg NOx = 298 kg CO2e		0.262									Ecoinvent 3.1; US Life Cycle Inventory	SimaPro 8.1	1 kg of packaged product			Attributional approach	Research institutions	Values from factory A is a medium-size factory that specializes in meat analog production
PR30	Mejia et al., 2020	United States	PB Meat Alternatives	Nuggets	Unknown	Wheat, soy, wheat/soy, nuts		Poore & Nemecek, 2018	Chunks/Nuggets, Canned, Factory A	No	No	7	x	x	x		x		x	x	x		x				Impact 2002+	1 kg CO2 = 1kg CO2e; 1kg CH4 = 25 kg CO2e; 1kg NOx = 298 kg CO2e		0.239									Ecoinvent 3.1; US Life Cycle Inventory	SimaPro 8.1	1 kg of packaged product			Attributional approach	Research institutions	Values from factory A is a medium-size factory that specializes in meat analog production
PR30	Mejia et al., 2020	United States	PB Meat Alternatives	Nuggets	Unknown	Wheat, soy, wheat/soy, nuts		Poore & Nemecek, 2018	Chunks/Nuggets, Frozen, Factory A	No	No	6	x	x	x		x		x	x	x		x				Impact 2002+	1 kg CO2 = 1kg CO2e; 1kg CH4 = 25 kg CO2e; 1kg NOx = 298 kg CO2e		0.183									Ecoinvent 3.1; US Life Cycle Inventory	SimaPro 8.1	1 kg of packaged product			Attributional approach	Research institutions	Values from factory A is a medium-size factory that specializes in meat analog production
PR30	Mejia et al., 2020	United States	PB Meat Alternatives	Meat	Unknown	Wheat, soy, wheat/soy, nuts		Poore & Nemecek, 2018	Cold cuts, Frozen, Factory A	No	No	12	x	x	x		x		x	x	x		x				Impact 2002+	1 kg CO2 = 1kg CO2e; 1kg CH4 = 25 kg CO2e; 1kg NOx = 298 kg CO2e		0.198									Ecoinvent 3.1; US Life Cycle Inventory	SimaPro 8.1	1 kg of packaged product			Attributional approach	Research institutions	Values from factory A is a medium-size factory that specializes in meat analog production
PR30	Mejia et al., 2020	United States	PB Meat Alternatives	Mincemeat	Unknown	Wheat, soy, wheat/soy, nuts		Poore & Nemecek, 2018	Minced/Ground, Frozen, Factory A	No	No	2	x	x	x		x		x	x	x		x				Impact 2002+	1 kg CO2 = 1kg CO2e; 1kg CH4 = 25 kg CO2e; 1kg NOx = 298 kg CO2e		0.193									Ecoinvent 3.1; US Life Cycle Inventory	SimaPro 8.1	1 kg of packaged product			Attributional approach	Research institutions	Values from factory A is a medium-size factory that specializes in meat analog production
PR30	Mejia et al., 2020	United States	PB Meat Alternatives	Burger	Unknown	Wheat, soy, wheat/soy, nuts		Poore & Nemecek, 2018	Burger/Patty, Frozen, Factory B	No	No	3	x	x	x		x		x	x	x		x				Impact 2002+	1 kg CO2 = 1kg CO2e; 1kg CH4 = 25 kg CO2e; 1kg NOx = 298 kg CO2e		0.348									Ecoinvent 3.1; US Life Cycle Inventory	SimaPro 8.1	1 kg of packaged product			Attributional approach	Research institutions	Values from factory B is large, with highly automated production and uses fast-freezing with liquid nitrogen
PR30	Mejia et al., 2020	United States	PB Meat Alternatives	Sausages	Unknown	Wheat, soy, wheat/soy, nuts		Poore & Nemecek, 2018	Sausage/Link, Canned, Factory B	No	No	1	x	x	x		x		x	x	x		x				Impact 2002+	1 kg CO2 = 1kg CO2e; 1kg CH4 = 25 kg CO2e; 1kg NOx = 298 kg CO2e		0.237									Ecoinvent 3.1; US Life Cycle Inventory	SimaPro 8.1	1 kg of packaged product			Attributional approach	Research institutions	Values from factory B is large, with highly automated production and uses fast-freezing with liquid nitrogen
PR30	Mejia et al., 2020	United States	PB Meat Alternatives	Sausages	Unknown	Wheat, soy, wheat/soy, nuts		Poore & Nemecek, 2018	Sausage/Link, Chilled, Factory B	No	No	1	x	x	x		x		x	x	x		x				Impact 2002+	1 kg CO2 = 1kg CO2e; 1kg CH4 = 25 kg CO2e; 1kg NOx = 298 kg CO2e		0.216									Ecoinvent 3.1; US Life Cycle Inventory	SimaPro 8.1	1 kg of packaged product			Attributional approach	Research institutions	Values from factory B is large, with highly automated production and uses fast-freezing with liquid nitrogen
PR30	Mejia et al., 2020	United States	PB Meat Alternatives	Nuggets	Unknown	Wheat, soy, wheat/soy, nuts		Poore & Nemecek, 2018	Chunks/Nuggets, Canned, Factory B	No	No	2	x	x	x		x		x	x	x		x				Impact 2002+	1 kg CO2 = 1kg CO2e; 1kg CH4 = 25 kg CO2e; 1kg NOx = 298 kg CO2e		0.228									Ecoinvent 3.1; US Life Cycle Inventory	SimaPro 8.1	1 kg of packaged product			Attributional approach	Research institutions	Values from factory B is large, with highly automated production and uses fast-freezing with liquid nitrogen
PR30	Mejia et al., 2020	United States	PB Meat Alternatives	Nuggets	Unknown	Wheat, soy, wheat/soy, nuts		Poore & Nemecek, 2018	Chunks/Nuggets, Chilled, Factory B	No	No	2	x	x	x		x		x	x	x		x				Impact 2002+	1 kg CO2 = 1kg CO2e; 1kg CH4 = 25 kg CO2e; 1kg NOx = 298 kg CO2e		0.229									Ecoinvent 3.1; US Life Cycle Inventory	SimaPro 8.1	1 kg of packaged product			Attributional approach	Research institutions	Values from factory B is large, with highly automated production and uses fast-freezing with liquid nitrogen
PR30	Mejia et al., 2020	United States	PB Meat Alternatives	Mincemeat	Unknown	Wheat, soy, wheat/soy, nuts		Poore & Nemecek, 2018	Minced/Ground, Canned, Factory B	No	No	1	x	x	x		x		x	x	x		x				Impact 2002+	1 kg CO2 = 1kg CO2e; 1kg CH4 = 25 kg CO2e; 1kg NOx = 298 kg CO2e		0.229									Ecoinvent 3.1; US Life Cycle Inventory	SimaPro 8.1	1 kg of packaged product			Attributional approach	Research institutions	Values from factory B is large, with highly automated production and uses fast-freezing with liquid nitrogen
PR30	Mejia et al., 2020	United States	PB Meat Alternatives	Burger	Unknown	Wheat, soy, wheat/soy, nuts		Poore & Nemecek, 2018	Burger/Patty, Frozen, Factory C	No	No	1	x	x	x		x		x	x	x		x				Impact 2002+	1 kg CO2 = 1kg CO2e; 1kg CH4 = 25 kg CO2e; 1kg NOx = 298 kg CO2e		0.089									Ecoinvent 3.1; US Life Cycle Inventory	SimaPro 8.1	1 kg of packaged product			Attributional approach	Research institutions	Values from factory C is a small operation with some manual production that specializes in meat analogs
PR30	Mejia et al., 2020	United States	PB Meat Alternatives	Sausages	Unknown	Wheat, soy, wheat/soy, nuts		Poore & Nemecek, 2018	Sausage/Link, Canned, Factory C	No	No	1	x	x	x		x		x	x	x		x				Impact 2002+	1 kg CO2 = 1kg CO2e; 1kg CH4 = 25 kg CO2e; 1kg NOx = 298 kg CO2e		0.193									Ecoinvent 3.1; US Life Cycle Inventory	SimaPro 8.1	1 kg of packaged product			Attributional approach	Research institutions	Values from factory C is a small operation with some manual production that specializes in meat analogs
PR30	Mejia et al., 2020	United States	PB Meat Alternatives	Sausages	Unknown	Wheat, soy, wheat/soy, nuts		Poore & Nemecek, 2018	Sausage/Link, Frozen, Factory C	No	No	1	x	x	x		x		x	x	x		x				Impact 2002+	1 kg CO2 = 1kg CO2e; 1kg CH4 = 25 kg CO2e; 1kg NOx = 298 kg CO2e		0.133									Ecoinvent 3.1; US Life Cycle Inventory	SimaPro 8.1	1 kg of packaged product			Attributional approach	Research institutions	Values from factory C is a small operation with some manual production that specializes in meat analogs
PR30	Mejia et al., 2020	United States	PB Meat Alternatives	Nuggets	Unknown	Wheat, soy, wheat/soy, nuts		Poore & Nemecek, 2018	Chunks/Nuggets, Canned, Factory C	No	No	1	x	x	x		x		x	x	x		x				Impact 2002+	1 kg CO2 = 1kg CO2e; 1kg CH4 = 25 kg CO2e; 1kg NOx = 298 kg CO2e		0.117									Ecoinvent 3.1; US Life Cycle Inventory	SimaPro 8.1	1 kg of packaged product			Attributional approach	Research institutions	Values from factory C is a small operation with some manual production that specializes in meat analogs
PR30	Mejia et al., 2020	United States	PB Meat Alternatives	Meat	Unknown	Wheat, soy, wheat/soy, nuts		Poore & Nemecek, 2018	Cold cuts, Frozen, Factory C	No	No	1	x	x	x		x		x	x	x		x				Impact 2002+	1 kg CO2 = 1kg CO2e; 1kg CH4 = 25 kg CO2e; 1kg NOx = 298 kg CO2e		0.171									Ecoinvent 3.1; US Life Cycle Inventory	SimaPro 8.1	1 kg of packaged product			Attributional approach	Research institutions	Values from factory C is a small operation with some manual production that specializes in meat analogs
PR30	Mejia et al., 2020	United States	PB Meat Alternatives	Mincemeat	Unknown	Wheat, soy, wheat/soy, nuts		Poore & Nemecek, 2018	Minced/Ground, Frozen, Factory C	No	No	1	x	x	x		x		x	x	x		x				Impact 2002+	1 kg CO2 = 1kg CO2e; 1kg CH4 = 25 kg CO2e; 1kg NOx = 298 kg CO2e		0.172									Ecoinvent 3.1; US Life Cycle Inventory	SimaPro 8.1	1 kg of packaged product			Attributional approach	Research institutions	Values from factory C is a small operation with some manual production that specializes in meat analogs
PR30	Mejia et al., 2020	United States	PB Meat Alternatives	Mincemeat	Unknown	Wheat, soy, wheat/soy, nuts		Poore & Nemecek, 2018	Minced/Ground, Dry, Factory C	No	No	1	x	x	x		x		x	x	x		x				Impact 2002+	1 kg CO2 = 1kg CO2e; 1kg CH4 = 25 kg CO2e; 1kg NOx = 298 kg CO2e		0.133									Ecoinvent 3.1; US Life Cycle Inventory	SimaPro 8.1	1 kg of packaged product			Attributional approach	Research institutions	Values from factory C is a small operation with some manual production that specializes in meat analogs
PR31	Detzel et al., 2021	Germany	PB Meat Alternatives	Meat	Legumes	Lupin & amaranth		Author defined	Lupin & amaranth, extrudated vegetable meat	No	No	1	x	x	x		x		x		x						IPCC 2013			0.24	ILCD Methodology	Direct land use change with crop specfici approach: 20-year time horizon (PAS 2050)	1.24	ILCD Methodology		Blue	4.08	ISO14040 and 14044	World Food LCA Database		100 g product				Research institutions	Kg of water changed to L of Water
PR31	Detzel et al., 2021	Germany	PB Meat Alternatives	Meat	Legumes	Lupin & buckwheat		Author defined	Lupin & buckwheat, extrudated vegetable meat	No	No	1	x	x	x		x		x		x						IPCC 2013			0.235	ILCD Methodology	Direct land use change with crop specfici approach: 20-year time horizon (PAS 2050)	1.24	ILCD Methodology		Blue	4.08	ISO14040 and 14044	World Food LCA Database		100 g product				Research institutions	Kg of water changed to L of Water
PR31	Detzel et al., 2021	Germany	PB Meat Alternatives	Meat	Legumes	Faba bean & amaranth		Author defined	Faba bean & amaranth, extrudated vegetable meat	No	No	1	x	x	x		x		x		x						IPCC 2013			0.13192	ILCD Methodology	Direct land use change with crop specfici approach: 20-year time horizon (PAS 2050)	0.45	ILCD Methodology		Blue	1.32	ISO14040 and 14044	World Food LCA Database		100 g product				Research institutions	Kg of water changed to L of Water
PR31	Detzel et al., 2021	Germany	Meat & Poultry Products	Poultry	Meat & Poultry		Poultry		Chicken, breast (high performance)	No	No	1	x	x	x		x		x		x						IPCC 2013			0.23242	ILCD Methodology	Direct land use change with crop specfici approach: 20-year time horizon (PAS 2050)	0.58	ILCD Methodology		Blue	1.67	ISO14040 and 14044	World Food LCA Database		100 g product				Research institutions	Kg of water changed to L of Water
PR31	Detzel et al., 2021	Germany	Meat & Poultry Products	Poultry	Meat & Poultry		Poultry		Chicken, breast (conventional)	No	No	1	x	x	x		x		x		x						IPCC 2013			0.34174	ILCD Methodology	Direct land use change with crop specfici approach: 20-year time horizon (PAS 2050)	0.89	ILCD Methodology		Blue	2.27	ISO14040 and 14044	World Food LCA Database		100 g product				Research institutions	Kg of water changed to L of Water
PR31	Detzel et al., 2021	Germany	PB Dairy Alternatives	Milk	Legumes	Lentil		Author defined	Lentil, beverage	No	No	1	x	x	x		x		x		x						IPCC 2013			0.0239	ILCD Methodology	Direct land use change with crop specfici approach: 20-year time horizon (PAS 2050)	0.18	ILCD Methodology		Blue	0.3	ISO14040 and 14044	World Food LCA Database		100 g product				Research institutions	Kg of water changed to L of Water
PR31	Detzel et al., 2021	Germany	PB Dairy Alternatives	Milk	Legumes	Faba bean		Author defined	Faba bean, beverage	No	No	1	x	x	x		x		x		x						IPCC 2013			0.02139	ILCD Methodology	Direct land use change with crop specfici approach: 20-year time horizon (PAS 2050)	0.04	ILCD Methodology		Blue	0.29	ISO14040 and 14044	World Food LCA Database		100 g product				Research institutions	Kg of water changed to L of Water
PR31	Detzel et al., 2021	Germany	Dairy products	Milk	Dairy		Bovine milk		Bovine, milk (high performance)	No	No	1	x	x	x		x		x		x						IPCC 2013			0.08917	ILCD Methodology	Direct land use change with crop specfici approach: 20-year time horizon (PAS 2050)	0.08	ILCD Methodology		Blue	0.52	ISO14040 and 14044	World Food LCA Database		100 g product				Research institutions	Kg of water changed to L of Water
PR31	Detzel et al., 2021	Germany	Dairy products	Milk	Dairy		Bovine milk		Bovine, milk (conventional)	No	No	1	x	x	x		x		x		x						IPCC 2013			0.11663	ILCD Methodology	Direct land use change with crop specfici approach: 20-year time horizon (PAS 2050)	0.11	ILCD Methodology		Blue	0.6	ISO14040 and 14044	World Food LCA Database		100 g product				Research institutions	Kg of water changed to L of Water
PR32	Mertens et al., 2020	Netherlands	PB Meat Alternatives	Mincemeat	Mycoprotein	Mycoprotein		Poore & Nemecek, 2018	Mycoprotein, minced	No	No	1	x						x	x	x	x		x		x	IPCC 2007	1 kg CO2 = 1kg CO2e; 1kg CH4 = 25 kg CO2e; 1kg NOx = 298 kg CO2e		0.386		Homogeneous European market						ISO14040 and 14044 (2006)	Blonk Consultants		1 kg of ready-to-eat food product			Economic (plant-based); nitrogen (animal products)	Both
PR32	Mertens et al., 2020	Netherlands	PB Meat Alternatives	Burger	Legumes	Soy		Poore & Nemecek, 2018	Soy, Mincemeat	No	No	1	x						x	x	x	x		x		x	IPCC 2007	1 kg CO2 = 1kg CO2e; 1kg CH4 = 25 kg CO2e; 1kg NOx = 298 kg CO2e		0.431		Homogeneous European market						ISO14040 and 14044 (2006)	Blonk Consultants		1 kg of ready-to-eat food product			Economic (plant-based); nitrogen (animal products)	Both	Assumed that all products are made of soy based on authors data source
PR32	Mertens et al., 2020	Netherlands	PB Meat Alternatives	Nuggets	Legumes	Soy		Poore & Nemecek, 2018	Soy, burger	No	No	1	x						x	x	x	x		x		x	IPCC 2007	1 kg CO2 = 1kg CO2e; 1kg CH4 = 25 kg CO2e; 1kg NOx = 298 kg CO2e		0.431		Homogeneous European market						ISO14040 and 14044 (2006)	Blonk Consultants		1 kg of ready-to-eat food product			Economic (plant-based); nitrogen (animal products)	Both	Assumed that all products are made of soy based on authors data source
PR32	Mertens et al., 2020	Netherlands	PB Meat Alternatives	Sausages	Legumes	Soy		Poore & Nemecek, 2018	Vegetarian prod w cheese	No	No	1	x						x	x	x	x		x		x	IPCC 2007	1 kg CO2 = 1kg CO2e; 1kg CH4 = 25 kg CO2e; 1kg NOx = 298 kg CO2e		0.431		Homogeneous European market						ISO14040 and 14044 (2006)	Blonk Consultants		1 kg of ready-to-eat food product			Economic (plant-based); nitrogen (animal products)	Both	Assumed that all products are made of soy based on authors data source
PR32	Mertens et al., 2020	Netherlands	PB Meat Alternatives	Sausages	Legumes	Soy		Poore & Nemecek, 2018	Vegetarian product filled filet	No	No	1	x						x	x	x	x		x		x	IPCC 2007	1 kg CO2 = 1kg CO2e; 1kg CH4 = 25 kg CO2e; 1kg NOx = 298 kg CO2e		0.431		Homogeneous European market						ISO14040 and 14044 (2006)	Blonk Consultants		1 kg of ready-to-eat food product			Economic (plant-based); nitrogen (animal products)	Both	Assumed that all products are made of soy based on authors data source
PR32	Mertens et al., 2020	Netherlands	PB Meat Alternatives	Pate	Legumes	Soy		Poore & Nemecek, 2018	Soy, Schnitzel	No	No	1	x						x	x	x	x		x		x	IPCC 2007	1 kg CO2 = 1kg CO2e; 1kg CH4 = 25 kg CO2e; 1kg NOx = 298 kg CO2e		0.431		Homogeneous European market						ISO14040 and 14044 (2006)	Blonk Consultants		1 kg of ready-to-eat food product			Economic (plant-based); nitrogen (animal products)	Both	Assumed that all products are made of soy based on authors data source
PR32	Mertens et al., 2020	Netherlands	PB Meat Alternatives	Burger	Mycoprotein	Mycoprotein		Poore & Nemecek, 2018	Mycoprotein, burger	No	No	1	x						x	x	x	x		x		x	IPCC 2007	1 kg CO2 = 1kg CO2e; 1kg CH4 = 25 kg CO2e; 1kg NOx = 298 kg CO2e		0.431		Homogeneous European market						ISO14040 and 14044 (2006)	Blonk Consultants		1 kg of ready-to-eat food product			Economic (plant-based); nitrogen (animal products)	Both
PR32	Mertens et al., 2020	Netherlands	PB Meat Alternatives	Burger	Legumes	Soy		Poore & Nemecek, 2018	Soy, schnitzel	No	No	1	x						x	x	x	x		x		x	IPCC 2007	1 kg CO2 = 1kg CO2e; 1kg CH4 = 25 kg CO2e; 1kg NOx = 298 kg CO2e		0.431		Homogeneous European market						ISO14040 and 14044 (2006)	Blonk Consultants		1 kg of ready-to-eat food product			Economic (plant-based); nitrogen (animal products)	Both	Assumed that all products are made of soy based on authors data source
PR32	Mertens et al., 2020	Netherlands	PB Meat Alternatives	Nuggets	Legumes	Soy		Poore & Nemecek, 2018	Soy, burger	No	No	1	x						x	x	x	x		x		x	IPCC 2007	1 kg CO2 = 1kg CO2e; 1kg CH4 = 25 kg CO2e; 1kg NOx = 298 kg CO2e		0.33		Homogeneous European market						ISO14040 and 14044 (2006)	Blonk Consultants		1 kg of ready-to-eat food product			Economic (plant-based); nitrogen (animal products)	Both	Assumed that all products are made of soy based on authors data source
PR32	Mertens et al., 2020	Netherlands	PB Meat Alternatives	Sausages	Legumes	Soy		Poore & Nemecek, 2018	Soy, nuggets	No	No	1	x						x	x	x	x		x		x	IPCC 2007	1 kg CO2 = 1kg CO2e; 1kg CH4 = 25 kg CO2e; 1kg NOx = 298 kg CO2e		0.362		Homogeneous European market						ISO14040 and 14044 (2006)	Blonk Consultants		1 kg of ready-to-eat food product			Economic (plant-based); nitrogen (animal products)	Both	Assumed that all products are made of soy based on authors data source
PR32	Mertens et al., 2020	Netherlands	PB Meat Alternatives	Meat	Mycoprotein	Mycoprotein		Poore & Nemecek, 2018	Mycoprotein, pieces	No	No	1	x						x	x	x	x		x		x	IPCC 2007	1 kg CO2 = 1kg CO2e; 1kg CH4 = 25 kg CO2e; 1kg NOx = 298 kg CO2e		0.362		Homogeneous European market						ISO14040 and 14044 (2006)	Blonk Consultants		1 kg of ready-to-eat food product			Economic (plant-based); nitrogen (animal products)	Both
PR32	Mertens et al., 2020	Netherlands	PB Meat Alternatives	Pate	Legumes	Soy		Poore & Nemecek, 2018	Soy, mincemeat balls	No	No	1	x						x	x	x	x		x		x	IPCC 2007	1 kg CO2 = 1kg CO2e; 1kg CH4 = 25 kg CO2e; 1kg NOx = 298 kg CO2e		0.431		Homogeneous European market						ISO14040 and 14044 (2006)	Blonk Consultants		1 kg of ready-to-eat food product			Economic (plant-based); nitrogen (animal products)	Both	Assumed that all products are made of soy based on authors data source
PR32	Mertens et al., 2020	Netherlands	PB Meat Alternatives	Sausages	Legumes	Soy		Poore & Nemecek, 2018	Soy, sausages	No	No	1	x						x	x	x	x		x		x	IPCC 2007	1 kg CO2 = 1kg CO2e; 1kg CH4 = 25 kg CO2e; 1kg NOx = 298 kg CO2e		0.431		Homogeneous European market						ISO14040 and 14044 (2006)	Blonk Consultants		1 kg of ready-to-eat food product			Economic (plant-based); nitrogen (animal products)	Both	Assumed that all products are made of soy based on authors data source
PR32	Mertens et al., 2020	Netherlands	PB Meat Alternatives	Pate	Legumes	Soy		Poore & Nemecek, 2018	Soy, sausage luncheon meat	No	No	1	x						x	x	x	x		x		x	IPCC 2007	1 kg CO2 = 1kg CO2e; 1kg CH4 = 25 kg CO2e; 1kg NOx = 298 kg CO2e		0.431		Homogeneous European market						ISO14040 and 14044 (2006)	Blonk Consultants		1 kg of ready-to-eat food product			Economic (plant-based); nitrogen (animal products)	Both	Assumed that all products are made of soy based on authors data source
PR33	Heusala et al., 2020	Finland	PB Dairy Alternatives	Yogurt	Cereals & Grains	Oat		Poore & Nemecek, 2018	Oat, yogurt	No	No	1	x		x	x	x		x		x	x					IPCC 2013	1kg CH4 = 25 kg CO2e		0.08		Land being occupied	0.05						LCA Food Database; Agri-footprint Database	SimaPro 8.4	1 kg of ready-to-eat food product			Economic	Research institutions
PR34	Goldstein et al., 2017	United States	PB Meat Alternatives	Burger	Legumes	Soy		Author defined	Soy, plant-based, burger	No	No	1	x						x		x						IPCC 2013		100	0.693665	Impact 2002+		0.353413			Blue	18.2		Ecoinvent 3.2; The Carnegie Mellon 2002 US input-Output database	SimaPro 8.2	1 kg of fresh ready-to-pack burgers				Industry	Data from supplementary material
PR34	Goldstein et al., 2017	United States	Meat & Poultry Products	Mincemeat	Meat & Poultry		Beef	Author defined	Beef, mincemeat, (0.43 carcass yield)	No	No	1	x						x		x						IPCC 2013		100	2.86027	Impact 2002+		10.013			Blue	577.582		Ecoinvent 3.2; The Carnegie Mellon 2002 US input-Output database	SimaPro 8.2	1 kg of fresh ready-to-pack burgers				Industry	Data from supplementary material
PR34	Goldstein et al., 2017	United States	Meat & Poultry Products	Mincemeat	Meat & Poultry		Beef	Author defined	Beef, mincemeat, (0.39 carcass yield)	No	No	1	x						x		x						IPCC 2013		100	3.16534	Impact 2002+		10.2043			Blue	638.291		Ecoinvent 3.2; The Carnegie Mellon 2002 US input-Output database	SimaPro 8.2	1 kg of fresh ready-to-pack burgers				Industry	Data from supplementary material
PR34	Goldstein et al., 2017	United States	PB Dairy Alternatives	Milk	Legumes	Soy		Author defined	Soy, beverage	No	No	1	x						x		x						IPCC 2013		100	0.0166228	Impact 2002+		0.0534707			Blue	1.32942		Ecoinvent 3.2; The Carnegie Mellon 2002 US input-Output database	SimaPro 8.2	1 kg of fresh ready-to-pack burgers				Industry	Data from supplementary material
PR34	Goldstein et al., 2017	United States	Dairy products	Milk	Dairy		Bovine milk		Bovine, milk, whole	No	No	1	x						x		x						IPCC 2013		100	0.156739	Impact 2002+		0.123049			Blue	3.49316		Ecoinvent 3.2; The Carnegie Mellon 2002 US input-Output database	SimaPro 8.2	1 kg of fresh ready-to-pack burgers				Industry	Data from supplementary material
PR35	Fresan et al., 2019a	United States	PB Meat Alternatives	Burger	Cereals & Grains	Wheat		Poore & Nemecek, 2018	Wheat, plant-based burger	No	No	32	x	x	x		x		x	x	x		x				Impact 2002+	1 kg CO2 = 1kg CO2e; 1kg CH4 = 25 kg CO2e; 1kg NOx = 298 kg CO2e		0.21									Ecoinvent 3.4 Database; US Life Cycle Inventory Database	SimaPro 8.5	100 g of product				Research institutions
PR35	Fresan et al., 2019a	United States	PB Meat Alternatives	Burger	Legumes	Soy		Poore & Nemecek, 2018	Soy, plant-based burger	No	No	7	x	x	x		x		x	x	x		x				Impact 2002+	1 kg CO2 = 1kg CO2e; 1kg CH4 = 25 kg CO2e; 1kg NOx = 298 kg CO2e		0.21									Ecoinvent 3.4 Database; US Life Cycle Inventory Database	SimaPro 8.5	100 g of product				Research institutions
PR35	Fresan et al., 2019a	United States	PB Meat Alternatives	Burger	Cereals & Grains	Wheat & soy		Poore & Nemecek, 2018	Wheat & soy, plant-based burger	No	No	10	x	x	x		x		x	x	x		x				Impact 2002+	1 kg CO2 = 1kg CO2e; 1kg CH4 = 25 kg CO2e; 1kg NOx = 298 kg CO2e		0.23									Ecoinvent 3.4 Database; US Life Cycle Inventory Database	SimaPro 8.5	100 g of product				Research institutions
PR35	Fresan et al., 2019a	United States	PB Meat Alternatives	Burger	Nuts & Seeds	Nuts		Poore & Nemecek, 2018	Nuts, plant-based burger	No	No	7	x	x	x		x		x	x	x		x				Impact 2002+	1 kg CO2 = 1kg CO2e; 1kg CH4 = 25 kg CO2e; 1kg NOx = 298 kg CO2e		0.21									Ecoinvent 3.4 Database; US Life Cycle Inventory Database	SimaPro 8.5	100 g of product				Research institutions
PR36	Saerens et al., 2021	Belgium	PB Meat Alternatives	Burger	Legumes	Soy		Author defined	Soy, burger, high moisture extrusion	No	No	1	x				x		x		x						ReCiPe v1.08			0.053	ReCiPe v1.08		0.079					ISO14040 and 14044 (2006)	LCA Food DK database & Ecoinvent Database v2.2	SimaPro 8	1 kilogram of fresh, ready-to-pack burger patties		Monte Carlo analysis with 1000 runs		Research institutions
PR36	Saerens et al., 2021	Belgium	PB Meat Alternatives	Burger	Nuts & Seeds	Pumpkin seed		Author defined	Pumpkin seed, burger, high moisture extrusion	No	No	1	x				x		x		x						ReCiPe v1.08			0.075	ReCiPe v1.08		0.049					ISO14040 and 14044 (2006)	LCA Food DK database & Ecoinvent Database v2.2	SimaPro 8	1 kilogram of fresh, ready-to-pack burger patties		Monte Carlo analysis with 1000 runs		Research institutions
PR36	Saerens et al., 2021	Belgium	PB Meat Alternatives	Burger	Legumes	Soy		Author defined	Soy, burger, texturized vegetable proteins	No	No	1	x				x		x		x						ReCiPe v1.08			0.087	ReCiPe v1.08		0.139					ISO14040 and 14044 (2006)	LCA Food DK database & Ecoinvent Database v2.2	SimaPro 8	1 kilogram of fresh, ready-to-pack burger patties		Monte Carlo analysis with 1000 runs		Research institutions
PR36	Saerens et al., 2021	Belgium	PB Meat Alternatives	Burger	Nuts & Seeds	Pumpkin seed		Author defined	Pumpkin seed, burger, texturized vegetable proteins	No	No	1	x				x		x		x						ReCiPe v1.08			0.094	ReCiPe v1.08		0.059					ISO14040 and 14044 (2006)	LCA Food DK database & Ecoinvent Database v2.2	SimaPro 8	1 kilogram of fresh, ready-to-pack burger patties		Monte Carlo analysis with 1000 runs		Research institutions
PR36	Saerens et al., 2021	Belgium	Meat & Poultry Products	Burger	Meat & Poultry		Beef		Beef, burger	No	No	1	x				x		x		x						ReCiPe v1.08			2.66	ReCiPe v1.08		0.591					ISO14040 and 14044 (2006)	LCA Food DK database & Ecoinvent Database v2.2	SimaPro 8	1 kilogram of fresh, ready-to-pack burger patties		Monte Carlo analysis with 1000 runs		Research institutions
PR36	Saerens et al., 2021	Belgium	Meat & Poultry Products	Burger	Meat & Poultry		Poultry		Chicken, burger	No	No	1	x				x		x		x						ReCiPe v1.08			0.605	ReCiPe v1.08		0.428					ISO14040 and 14044 (2006)	LCA Food DK database & Ecoinvent Database v2.2	SimaPro 8	1 kilogram of fresh, ready-to-pack burger patties		Monte Carlo analysis with 1000 runs		Research institutions
PR36	Saerens et al., 2021	Belgium	Meat & Poultry Products	Burger	Meat & Poultry		Pork		Pork, burger	No	No	1	x				x		x		x						ReCiPe v1.08			0.583	ReCiPe v1.08		0.524					ISO14040 and 14044 (2006)	LCA Food DK database & Ecoinvent Database v2.2	SimaPro 8	1 kilogram of fresh, ready-to-pack burger patties		Monte Carlo analysis with 1000 runs		Research institutions
PR47	Bianchi et al., 2021	United Kingdom	PB Meat Alternatives						Meat alternatives	No	No																																		Research institutions
PR47	Bianchi et al., 2021	United Kingdom	Meat & Poultry Products						Meat(control)	No	No																																		Research institutions
PR47	Bianchi et al., 2021	United Kingdom	PB Meat Alternatives						Meat alternatives	No	No																																		Research institutions
PR47	Bianchi et al., 2021	United Kingdom	Meat & Poultry Products						Meat(control)	No	No																																		Research institutions
PR47	Bianchi et al., 2021	United Kingdom	PB Meat Alternatives						Meat alternatives	No	No																																		Research institutions
PR47	Bianchi et al., 2021	United Kingdom	Meat & Poultry Products						Meat(control)	No	No																																		Research institutions
PR47	Bianchi et al., 2021	United Kingdom	PB Meat Alternatives						Meat alternatives	No	No																																		Research institutions
PR47	Bianchi et al., 2021	United Kingdom	Meat & Poultry Products						Meat(control)	No	No																																		Research institutions
PR47	Bianchi et al., 2021	United Kingdom	PB Meat Alternatives						Meat alternatives	No	No																																		Research institutions
PR47	Bianchi et al., 2021	United Kingdom	Meat & Poultry Products						Meat(control)	No	No																																		Research institutions
PR47	Bianchi et al., 2021	United Kingdom	PB Meat Alternatives						Meat alternatives	No	No																																		Research institutions
PR47	Bianchi et al., 2021	United Kingdom	Meat & Poultry Products						Meat(control)	No	No																																		Research institutions
PR48	Fresan et al., 2019b	United States	PB Meat Alternatives		Unknown	Unknown		Author defined	Plant-based, meats	No	No	39	x	x	x				x	x	x		x				ReCipe 2016		100					Water Stress Index	0.675	Blue	37.3998	ISO 14046 and 14044	US Life Cycle and US-EI2.2	SimaPro 8.5	1000 kg (1 TON) of product				Research institutions
PR48	Fresan et al., 2019b	United States	Meat & Poultry Products	Meat	Meat & Poultry		Beef		Beef, unprocessed (Extensive system)	No	No		x	x	x				x	x	x		x				CML 2001, ReCipe		100					Water Stress Index	0.675	Blue	5.41314	ISO 14046 and 14044	US Life Cycle and US-EI2.2	SimaPro 8.5	1000 kg (1 TON) of product				Research institutions
PR48	Fresan et al., 2019b	United States	Meat & Poultry Products	Meat	Meat & Poultry		Beef		Beef, unprocessed (Intensive system)	No	No		x	x	x				x	x	x		x				CML 2001, ReCipe		100					Water Stress Index	0.675	Blue	0.147631	ISO 14046 and 14044	US Life Cycle and US-EI2.2	SimaPro 8.5	1000 kg (1 TON) of product				Research institutions
PR48	Fresan et al., 2019b	United States	Meat & Poultry Products	Meat	Meat & Poultry		Pork		Pork, unprocessed	No	No		x	x	x				x	x	x		x				ReCipe		100					Water Stress Index	0.675	Blue	1.37789	ISO 14046 and 14044	US Life Cycle and US-EI2.2	SimaPro 8.5	1000 kg (1 TON) of product				Research institutions
PR48	Fresan et al., 2019b	United States	Meat & Poultry Products	Meat	Meat & Poultry		Pork		Pork, unprocessed	No	No		x	x	x				x	x	x		x				ReCipe		100					Water Stress Index	0.675	Blue	39.3683	ISO 14046 and 14044	US Life Cycle and US-EI2.2	SimaPro 8.5	1000 kg (1 TON) of product				Research institutions
PR48	Fresan et al., 2019b	United States	Meat & Poultry Products	Meat	Meat & Poultry		Poultry		Chicken, unprocessed	No	No		x	x	x				x	x	x		x				ReCipe 2016, CML2 baseline 2000		100					Water Stress Index	0.675	Blue	39.3683	ISO 14046 and 14044	US Life Cycle and US-EI2.2	SimaPro 8.5	1000 kg (1 TON) of product				Research institutions
PR51	Saget et al., 2021b	Ireland	PB Meat Alternatives	Burger	Legumes	Pea		Author defined	Pea burger, cooked	No	No	1	x							x	x	x	x	x			European Commission 2018			1.32743		LANCA	66.3717		AWARE	Blue	353.982		Agri-footprint v3.0 & Ecoinvent v3.6	OpenLCA v1.10.2	4 oz burger patty			Economic	Research institutions	Land use in LANCA Points; this data was not used in individual analyses as products were cooked
PR51	Saget et al., 2021b	Ireland	Meat & Poultry Products	Burger	Meat & Poultry		Beef		Beef, grass-fed (Ireland), burger, cooked	No	No	1	x							x	x	x	x	x			European Commission 2018			3.9823		LANCA	496.46		AWARE	Blue	1230.09		Agri-footprint v3.0 & Ecoinvent v3.6	OpenLCA v1.10.2	4 oz burger patty			Economic	Research institutions	Land use in LANCA Points; this data was not used in individual analyses as products were cooked
PR51	Saget et al., 2021b	Ireland	Meat & Poultry Products	Burger	Meat & Poultry		Beef		Beef, (Brazil), burger, cooked	No	No	1	x							x	x	x	x	x			European Commission 2018			5.84071		LANCA	1686.73		AWARE	Blue	362.832		Agri-footprint v3.0 & Ecoinvent v3.6	OpenLCA v1.10.2	4 oz burger patty			Economic	Research institutions	Land use in LANCA Points; this data was not used in individual analyses as products were cooked
PR51	Saget et al., 2021b	Ireland	PB Meat Alternatives	Burger	Legumes	Pea		Author defined	Pea burger, cooked	No	No	1	x							x	x	x	x	x			European Commission 2018			1.15044		LANCA	74.3363		AWARE	Blue	734.513		Agri-footprint v3.0 & Ecoinvent v3.6	OpenLCA v1.10.2	4 oz burger patty			Biophysical	Research institutions	Land use in LANCA Points; this data was not used in individual analyses as products were cooked
PR51	Saget et al., 2021b	Ireland	Meat & Poultry Products	Burger	Meat & Poultry		Beef		Beef, grass-fed (Ireland), burger, cooked	No	No	1	x							x	x	x	x	x			European Commission 2018			1.50442		LANCA	151.327		AWARE	Blue	415.929		Agri-footprint v3.0 & Ecoinvent v3.6	OpenLCA v1.10.2	4 oz burger patty			Biophysical	Research institutions	Land use in Points not used in individual analyses
PR51	Saget et al., 2021b	Ireland	Meat & Poultry Products	Burger	Meat & Poultry		Beef		Beef, (Brazil), burger, cooked	No	No	1	x							x	x	x	x	x			European Commission 2018			2.0354		LANCA	494.69		AWARE	Blue	176.991		Agri-footprint v3.0 & Ecoinvent v3.6	OpenLCA v1.10.2	4 oz burger patty			Biophysical	Research institutions	Land use in Points not used in individual analyses
PR52	Coluccia et al., 2022	Italy	PB Dairy Alternatives	Milk	Legumes	Soy		Author defined	Soy, beverage	No	No	1	x		x	x				x	x						IPCC 2006 & 2019	1 kgCO2eq/kgCO2; 25 kgCO2eq/kgCH4; 265 kgCO2eq/kgN2O	100	0.0525										Crystal Ball	1 Liter		N in synthetic fertilizers, N in crop residues, N in manure, CH4 emissions), one at a time, to its maximum, minimum and average values based on 10.000		Unknown
PR52	Coluccia et al., 2022	Italy	Dairy products	Milk	Dairy		Bovine		Bovine, milk	No	No	1	x		x	x				x	x						IPCC 2006 & 2019	1 kgCO2eq/kgCO2; 25 kgCO2eq/kgCH4; 265 kgCO2eq/kgN2O	100	0.1052										Crystal Ball	1 Liter		N in synthetic fertilizers, N in crop residues, N in manure, CH4 emissions), one at a time, to its maximum, minimum and average values based on 10.000		Unknown
GL1	Quantis, 2022	Europe	PB Dairy Alternatives	Cheese	Coconut	Coconut oil		Author defined	Coconut, Mozzarella flavour / Mozzarella, grated, 200 g (old doypack)	No	No	1	x	x					x	x	x	x		x	x		PAS 2050			0.26			0.18			Blue	3	ISO 14040 and 14044		Sima Pro 9.2	1 kg of cheese or cheese alternative, packaged, at the consumer’s home, in a given sales market	Quantis			Industry
GL1	Quantis, 2022	Europe	PB Dairy Alternatives	Cheese	Coconut	Coconut oil		Author defined	Coconut, Mozzarella flavour / Mozzarella, block, 2.5 kg	No	No	1	x	x					x	x	x	x		x	x		PAS 2050			0.22			0.16			Blue	2.6	ISO 14040 and 14044		Sima Pro 9.2	1 kg of cheese or cheese alternative, packaged, at the consumer’s home, in a given sales market	Quantis			Industry
GL1	Quantis, 2022	Europe	PB Dairy Alternatives	Cheese	Coconut	Coconut oil		Author defined	Coconut, Cheddar flavour / Cheddar, sliced, 200 g (hard tray)	No	No	1	x	x					x	x	x	x		x	x		PAS 2050			0.29			0.17			Blue	3.9	ISO 14040 and 14044		Sima Pro 9.2	1 kg of cheese or cheese alternative, packaged, at the consumer’s home, in a given sales market	Quantis			Industry
GL1	Quantis, 2022	Europe	PB Dairy Alternatives	Cheese	Coconut	Coconut oil		Author defined	Coconut, Original / Cheddar, grated, 200 g (old doypack)	No	No	1	x	x					x	x	x	x		x	x		PAS 2050			0.26			0.18			Blue	3	ISO 14040 and 14044		Sima Pro 9.2	1 kg of cheese or cheese alternative, packaged, at the consumer’s home, in a given sales market	Quantis			Industry
GL1	Quantis, 2022	Europe	PB Dairy Alternatives	Cheese	Coconut	Coconut oil		Author defined	Coconut, Original / Cheddar, sliced, 200 g (hard tray)	No	No	1	x	x					x	x	x	x		x	x		PAS 2050			0.29			0.17			Blue	3.9	ISO 14040 and 14044		Sima Pro 9.2	1 kg of cheese or cheese alternative, packaged, at the consumer’s home, in a given sales market	Quantis			Industry
GL1	Quantis, 2022	Europe	PB Dairy Alternatives	Cheese	Coconut	Coconut oil		Author defined	Coconut, Mature cheddar fl. / Cheddar, block, 200 g	No	No	1	x	x					x	x	x	x		x	x		PAS 2050			0.23			0.15			Blue	2.7	ISO 14040 and 14044		Sima Pro 9.2	1 kg of cheese or cheese alternative, packaged, at the consumer’s home, in a given sales market	Quantis			Industry
GL1	Quantis, 2022	Europe	PB Dairy Alternatives	Cheese	Coconut	Coconut oil		Author defined	Coconut, Creamy original / Cream cheese, tub, 200 g	No	No	1	x	x					x	x	x	x		x	x		PAS 2050			0.26			0.15			Blue	2.4	ISO 14040 and 14044		Sima Pro 9.2	1 kg of cheese or cheese alternative, packaged, at the consumer’s home, in a given sales market	Quantis			Industry
GL1	Quantis, 2022	Europe	PB Dairy Alternatives	Cheese	Coconut	Coconut oil		Author defined	Coconut, Feta flavour / Feta, block, 200 g	No	No	1	x	x					x	x	x	x		x	x		PAS 2050			0.26			0.19			Blue	2.6	ISO 14040 and 14044		Sima Pro 9.2	1 kg of cheese or cheese alternative, packaged, at the consumer’s home, in a given sales market	Quantis			Industry
GL1	Quantis, 2022	Europe	Dairy products	Cheese	Dairy		Bovine milk		Coconut, Cheese, Mozzarella, 200g	No	No	1	x	x					x	x	x	x		x	x		PAS 2050			1.06			1.01			Blue	5.8	ISO 14040 and 14044		Sima Pro 9.2	1 kg of cheese or cheese alternative, packaged, at the consumer’s home, in a given sales market	Quantis			Industry
GL1	Quantis, 2022	Europe	Dairy products	Cheese	Dairy		Bovine milk		Coconut, Cheese, Mozzarella, 2.5 kg	No	No	1	x	x					x	x	x	x		x	x		PAS 2050			1.02			1			Blue	5.4	ISO 14040 and 14044		Sima Pro 9.2	1 kg of cheese or cheese alternative, packaged, at the consumer’s home, in a given sales market	Quantis			Industry
GL1	Quantis, 2022	Europe	Dairy products	Cheese	Dairy		Bovine milk		Coconut, Cheese, cheddar, sliced, 200 g	No	No	1	x	x					x	x	x	x		x	x		PAS 2050			1.18			1.1			Blue	6.7	ISO 14040 and 14044		Sima Pro 9.2	1 kg of cheese or cheese alternative, packaged, at the consumer’s home, in a given sales market	Quantis			Industry
GL1	Quantis, 2022	Europe	Dairy products	Cheese	Dairy		Bovine milk		Coconut, Cheese, cheddar, grated, 200 g	No	No	1	x	x					x	x	x	x		x	x		PAS 2050			1.16			1.1			Blue	6.3	ISO 14040 and 14044		Sima Pro 9.2	1 kg of cheese or cheese alternative, packaged, at the consumer’s home, in a given sales market	Quantis			Industry
GL1	Quantis, 2022	Europe	Dairy products	Cheese	Dairy		Bovine milk		Coconut, Cheese, cheddar, sliced, 200 g	No	No	1	x	x					x	x	x	x		x	x		PAS 2050			1.18			1.1			Blue	6.7	ISO 14040 and 14044		Sima Pro 9.2	1 kg of cheese or cheese alternative, packaged, at the consumer’s home, in a given sales market	Quantis			Industry
GL1	Quantis, 2022	Europe	Dairy products	Cheese	Dairy		Bovine milk		Coconut, Cheese, mature cheddar, block, 200 g	No	No	1	x	x					x	x	x	x		x	x		PAS 2050			1.13			1.09			Blue	6.1	ISO 14040 and 14044		Sima Pro 9.2	1 kg of cheese or cheese alternative, packaged, at the consumer’s home, in a given sales market	Quantis			Industry
GL1	Quantis, 2022	Europe	Dairy products	Cheese	Dairy		Bovine milk		Coconut, Cheese, cream cheese, 200 g	No	No	1	x	x					x	x	x	x		x	x		PAS 2050			0.65			0.57			Blue	3.9	ISO 14040 and 14044		Sima Pro 9.2	1 kg of cheese or cheese alternative, packaged, at the consumer’s home, in a given sales market	Quantis			Industry
GL1	Quantis, 2022	Europe	Dairy products	Cheese	Dairy		Bovine milk		Coconut, Cheese, Feta, 200 g	No	No	1	x	x					x	x	x	x		x	x		PAS 2050			0.64			1.16			Blue	2.4	ISO 14040 and 14044		Sima Pro 9.2	1 kg of cheese or cheese alternative, packaged, at the consumer’s home, in a given sales market	Quantis			Industry
GL1	Quantis, 2022	United Kingdom	PB Dairy Alternatives	Cheese	Coconut	Coconut oil		Author defined	Coconut, Mozzarella flavour / Mozzarella, block, 2.5 kg	No	No	1	x	x					x	x	x	x		x	x		PAS 2050			0.22			0.16			Blue	2.6	ISO 14040 and 14044		Sima Pro 9.2	1 kg of cheese or cheese alternative, packaged, at the consumer’s home, in a given sales market	Quantis			Industry
GL1	Quantis, 2022	United Kingdom	PB Dairy Alternatives	Cheese	Coconut	Coconut oil		Author defined	Coconut, Cheddar flavour / Cheddar, sliced, 500 g (refi)	No	No	1	x	x					x	x	x	x		x	x		PAS 2050			0.25			0.17			Blue	3.3	ISO 14040 and 14044		Sima Pro 9.2	1 kg of cheese or cheese alternative, packaged, at the consumer’s home, in a given sales market	Quantis			Industry
GL1	Quantis, 2022	United Kingdom	PB Dairy Alternatives	Cheese	Coconut	Coconut oil		Author defined	Coconut, Original / Cheddar, grated, 200 g (old doypack)	No	No	1	x	x					x	x	x	x		x	x		PAS 2050			0.27			0.18			Blue	3	ISO 14040 and 14044		Sima Pro 9.2	1 kg of cheese or cheese alternative, packaged, at the consumer’s home, in a given sales market	Quantis			Industry
GL1	Quantis, 2022	United Kingdom	PB Dairy Alternatives	Cheese	Coconut	Coconut oil		Author defined	Coconut, Original / Cheddar, sliced, 200 g (hard tray)	No	No	1	x	x					x	x	x	x		x	x		PAS 2050			0.3			0.17			Blue	3.9	ISO 14040 and 14044		Sima Pro 9.2	1 kg of cheese or cheese alternative, packaged, at the consumer’s home, in a given sales market	Quantis			Industry
GL1	Quantis, 2022	United Kingdom	PB Dairy Alternatives	Cheese	Coconut	Coconut oil		Author defined	Coconut, Epic mature / cheddar, block, 200 g	No	No	1	x	x					x	x	x	x		x	x		PAS 2050			0.26			0.21			Blue	2.9	ISO 14040 and 14044		Sima Pro 9.2	1 kg of cheese or cheese alternative, packaged, at the consumer’s home, in a given sales market	Quantis			Industry
GL1	Quantis, 2022	United Kingdom	PB Dairy Alternatives	Cheese	Coconut	Coconut oil		Author defined	Coconut, Epic mature / Cheddar, grated, 150 g (old doypack)	No	No	1	x	x					x	x	x	x		x	x		PAS 2050			0.27			0.19			Blue	3.1	ISO 14040 and 14044		Sima Pro 9.2	1 kg of cheese or cheese alternative, packaged, at the consumer’s home, in a given sales market	Quantis			Industry
GL1	Quantis, 2022	United Kingdom	PB Dairy Alternatives	Cheese	Coconut	Coconut oil		Author defined	Coconut, Creamy original / Cream cheese, tub, 200 g	No	No	1	x	x					x	x	x	x		x	x		PAS 2050			0.26			0.15			Blue	2.4	ISO 14040 and 14044		Sima Pro 9.2	1 kg of cheese or cheese alternative, packaged, at the consumer’s home, in a given sales market	Quantis			Industry
GL1	Quantis, 2022	United Kingdom	PB Dairy Alternatives	Cheese	Coconut	Coconut oil		Author defined	Coconut, Feta flavour / Feta, block, 200 g	No	No	1	x	x					x	x	x	x		x	x		PAS 2050			0.27			0.19			Blue	2.6	ISO 14040 and 14044		Sima Pro 9.2	1 kg of cheese or cheese alternative, packaged, at the consumer’s home, in a given sales market	Quantis			Industry
GL1	Quantis, 2022	United Kingdom	Dairy products	Cheese	Dairy		Bovine milk		Coconut, Cheese, Mozzarella, 2.5 kg	No	No	1	x	x					x	x	x	x		x	x		PAS 2050			1.03			0.91			Blue	5.4	ISO 14040 and 14044		Sima Pro 9.2	1 kg of cheese or cheese alternative, packaged, at the consumer’s home, in a given sales market	Quantis			Industry
GL1	Quantis, 2022	United Kingdom	Dairy products	Cheese	Dairy		Bovine milk		Coconut, Cheese, cheddar, sliced, 500 g	No	No	1	x	x					x	x	x	x		x	x		PAS 2050			1.15			1			Blue	6.3	ISO 14040 and 14044		Sima Pro 9.2	1 kg of cheese or cheese alternative, packaged, at the consumer’s home, in a given sales market	Quantis			Industry
GL1	Quantis, 2022	United Kingdom	Dairy products	Cheese	Dairy		Bovine milk		Coconut, Cheese, cheddar, grated, 200 g	No	No	1	x	x					x	x	x	x		x	x		PAS 2050			1.17			1.01			Blue	6.4	ISO 14040 and 14044		Sima Pro 9.2	1 kg of cheese or cheese alternative, packaged, at the consumer’s home, in a given sales market	Quantis			Industry
GL1	Quantis, 2022	United Kingdom	Dairy products	Cheese	Dairy		Bovine milk		Coconut, Cheese, cheddar, sliced, 200 g	No	No	1	x	x					x	x	x	x		x	x		PAS 2050			1.19			1.01			Blue	6.8	ISO 14040 and 14044		Sima Pro 9.2	1 kg of cheese or cheese alternative, packaged, at the consumer’s home, in a given sales market	Quantis			Industry
GL1	Quantis, 2022	United Kingdom	Dairy products	Cheese	Dairy		Bovine milk		Coconut, Cheese, mature cheddar, block, 200 g	No	No	1	x	x					x	x	x	x		x	x		PAS 2050			1.15			1			Blue	6.1	ISO 14040 and 14044		Sima Pro 9.2	1 kg of cheese or cheese alternative, packaged, at the consumer’s home, in a given sales market	Quantis			Industry
GL1	Quantis, 2022	United Kingdom	Dairy products	Cheese	Dairy		Bovine milk		Coconut, Cheese, mature cheddar, grated, 150 g	No	No	1	x	x					x	x	x	x		x	x		PAS 2050			1.17			1.01			Blue	6.4	ISO 14040 and 14044		Sima Pro 9.2	1 kg of cheese or cheese alternative, packaged, at the consumer’s home, in a given sales market	Quantis			Industry
GL1	Quantis, 2022	United Kingdom	Dairy products	Cheese	Dairy		Bovine milk		Coconut, Cheese, cream cheese, 200 g	No	No	1	x	x					x	x	x	x		x	x		PAS 2050			0.65			0.52			Blue	3.9	ISO 14040 and 14044		Sima Pro 9.2	1 kg of cheese or cheese alternative, packaged, at the consumer’s home, in a given sales market	Quantis			Industry
GL1	Quantis, 2022	United Kingdom	Dairy products	Cheese	Dairy		Bovine milk		Coconut, Cheese, Feta, 200 g	No	No	1	x	x					x	x	x	x		x	x		PAS 2050			0.64			1.16			Blue	2.4	ISO 14040 and 14044		Sima Pro 9.2	1 kg of cheese or cheese alternative, packaged, at the consumer’s home, in a given sales market	Quantis			Industry
GL1	Quantis, 2022	Canada	PB Dairy Alternatives	Cheese	Coconut	Coconut oil		Author defined	Coconut, Creamy original / Cream cheese, tub, 200 g	No	No	1	x	x					x	x	x	x		x	x		PAS 2050			0.28			0.15			Blue	2.3	ISO 14040 and 14044		Sima Pro 9.2	1 kg of cheese or cheese alternative, packaged, at the consumer’s home, in a given sales market	Quantis			Industry
GL1	Quantis, 2022	Canada	PB Dairy Alternatives	Cheese	Coconut	Coconut oil		Author defined	Coconut, Feta flavour / Feta, block, 200 g	No	No	1	x	x					x	x	x	x		x	x		PAS 2050			0.29			0.19			Blue	2.6	ISO 14040 and 14044		Sima Pro 9.2	1 kg of cheese or cheese alternative, packaged, at the consumer’s home, in a given sales market	Quantis			Industry
GL1	Quantis, 2022		Dairy products	Cheese	Dairy		Bovine milk		Coconut, Cheese, cream cheese, 200 g	No	No	1	x	x					x	x	x	x		x	x		PAS 2050			0.61			0.59			Blue	5.3	ISO 14040 and 14044		Sima Pro 9.2	1 kg of cheese or cheese alternative, packaged, at the consumer’s home, in a given sales market	Quantis			Industry
GL1	Quantis, 2022		Dairy products	Cheese	Dairy		Bovine milk		Coconut, Cheese, Feta, 200 g	No	No	1	x	x					x	x	x	x		x	x		PAS 2050			0.71			1.17			Blue	3	ISO 14040 and 14044		Sima Pro 9.2	1 kg of cheese or cheese alternative, packaged, at the consumer’s home, in a given sales market	Quantis			Industry
GL1	Quantis, 2022	United States	PB Dairy Alternatives	Cheese	Coconut	Coconut oil		Author defined	Coconut, Creamy original / Cream cheese, tub, 200 g	No	No	1	x	x					x	x	x	x		x	x		PAS 2050			0.31			0.15			Blue	2.4	ISO 14040 and 14044		Sima Pro 9.2	1 kg of cheese or cheese alternative, packaged, at the consumer’s home, in a given sales market	Quantis			Industry
GL1	Quantis, 2022	United States	PB Dairy Alternatives	Cheese	Coconut	Coconut oil		Author defined	Coconut, Feta flavour / Feta, block, 200 g	No	No	1	x	x					x	x	x	x		x	x		PAS 2050			0.32			0.19			Blue	2.7	ISO 14040 and 14044		Sima Pro 9.2	1 kg of cheese or cheese alternative, packaged, at the consumer’s home, in a given sales market	Quantis			Industry
GL1	Quantis, 2022	United States	Dairy products	Cheese	Dairy		Bovine milk		Coconut, Cheese, cream cheese, 200 g	No	No	1	x	x					x	x	x	x		x	x		PAS 2050			0.65			0.61			Blue	4.1	ISO 14040 and 14044		Sima Pro 9.2	1 kg of cheese or cheese alternative, packaged, at the consumer’s home, in a given sales market	Quantis			Industry
GL1	Quantis, 2022	United States	Dairy products	Cheese	Dairy		Bovine milk		Coconut, Cheese, Feta, 200 g	No	No	1	x	x					x	x	x	x		x	x		PAS 2050			0.72			1.17			Blue	2.4	ISO 14040 and 14044		Sima Pro 9.2	1 kg of cheese or cheese alternative, packaged, at the consumer’s home, in a given sales market	Quantis			Industry
GL2	CarbonCloud, 2020	Sweden	PB Dairy Alternatives	Milk	Cereals & Grains	Oat		Poore & Nemecek, 2018	Oat, beverage	No	No	1	x						x	x	x	x					IPCC 2014	Methane (34), nitrous oxide (298) and sulphur hexafluoride (23.500)	100	0.027								ISO 14067, GHG Protocol			1 kg of packaged food product delivered to the store	Carbon Cloud		Economic	Industry
GL3	CarbonCloud, 2021a	Sweden	PB Dairy Alternatives	Milk	Cereals & Grains	Oat		Poore & Nemecek, 2018	Oat, beverage	No	No	1	x						x	x	x	x					IPCC 2014	Methane (34), nitrous oxide (298) and sulphur hexafluoride (23.500)	100	0.033								ISO 14067, GHG Protocol			1 kg of packaged food product delivered to the store	Carbon Cloud		Economic	Industry
GL4	CarbonCloud, 2021b	United Kingdom	PB Dairy Alternatives	Milk	Cereals & Grains	Oat		Poore & Nemecek, 2018	Oat, beverage	No	No	1	x						x	x	x	x					IPCC 2014	Methane (34), nitrous oxide (298) and sulphur hexafluoride (23.500)	100	0.051								ISO 14067, GHG Protocol			1 kg of packaged food product delivered to the store	Carbon Cloud		Economic	Industry
GL5	Alpro, 2020	Europe	PB Dairy Alternatives	Milk	Unknown	Unknown			Plant-based, beverage, Alpro	No	No		x						x	x	x	x								0.0111											Unclear	Unclear			Industry	No detailed data per type of milk alternative; Emission scope 1 and 2
GL5	Alpro, 2020	Europe	PB Dairy Alternatives	Milk	Unknown	Unknown			Plant-based, beverage, Alpro	No	No		x						x	x	x	x														Blue	0.477				Unclear	Unclear			Industry	No detailed data per type of milk alternative; Emission scope 1 and 2
GL5	Alpro, 2020	Europe	PB Dairy Alternatives	Milk	Unknown	Unknown			Plant-based, beverage, Alpro	No	No		x						x	x	x	x														Blue	0.477				Unclear	Unclear			Industry	No detailed data per type of milk alternative; Emission scope 1 and 2
GL5	Alpro, 2020	Europe	PB Dairy Alternatives	Milk	Unknown	Unknown			Plant-based, beverage, Alpro	No	No		x						x	x	x	x								0.0091						Blue	0.469				Unclear	Unclear			Industry	No detailed data per type of milk alternative; Emission scope 1 and 2
GL5	Alpro, 2020	Europe	PB Dairy Alternatives	Milk	Unknown	Unknown			Plant-based, beverage, Alpro	No	No		x						x	x	x	x								0.088						Blue	0.47				Unclear	Unclear			Industry	No detailed data per type of milk alternative; Emission scope 1 and 2
GL5	Alpro, 2020	Europe	PB Dairy Alternatives	Milk	Unknown	Unknown			Plant-based, beverage, Alpro	No	No		x						x	x	x	x								0.0095						Blue	0.368				Unclear	Unclear			Industry	No detailed data per type of milk alternative; Emission scope 1 and 2
GL5	Alpro, 2020	Europe	PB Dairy Alternatives	Milk	Unknown	Unknown			Plant-based, beverage, Alpro	No	No		x						x	x	x	x								0.0093						Blue	0.406				Unclear	Unclear			Industry	No detailed data per type of milk alternative; Emission scope 1 and 2
GL5	Alpro, 2020	Europe	PB Dairy Alternatives	Milk	Unknown	Unknown			Plant-based, beverage, Alpro	No	No		x						x	x	x	x								0.0099						Blue	0.42				Unclear	Unclear			Industry	No detailed data per type of milk alternative; Emission scope 1 and 2
GL5	Alpro, 2020	Europe	PB Dairy Alternatives	Milk	Unknown	Unknown			Plant-based, beverage, Alpro	No	No		x						x	x	x	x								0.0081						Blue	0.39				Unclear	Unclear			Industry	No detailed data per type of milk alternative; Emission scope 1 and 2
GL5	Alpro, 2020	Europe	PB Dairy Alternatives	Milk	Unknown	Unknown			Plant-based, beverage, Alpro	No	No		x						x	x	x	x								0.0076						Blue	0.38				Unclear	Unclear			Industry	No detailed data per type of milk alternative; Emission scope 1 and 2
GL6	Ritchie, 2022	Global	PB Dairy Alternatives	Milk	Nuts & Seeds	Almond		Author defined	Almond milk	No	No		x	x	x	x	x	x	x	x	x	x	x						100	0.0702077			0.0496359			Blue	37.1459				1 liter of product				Research institutions	Number of products is unknown
GL6	Ritchie, 2022	Global	PB Dairy Alternatives	Milk	Cereals & Grains	Oat		Author defined	Oat milk	No	No		x	x	x	x	x	x	x	x	x	x	x						100	0.0903126			0.076			Blue	4.824				1 liter of product				Research institutions	Number of products is unknown
GL6	Ritchie, 2022	Global	PB Dairy Alternatives	Milk	Cereals & Grains	Rice		Author defined	Rice milk	No	No		x	x	x	x	x	x	x	x	x	x	x						100	0.118166			0.0336			Blue	26.9808				1 liter of product				Research institutions	Number of products is unknown
GL6	Ritchie, 2022	Global	PB Dairy Alternatives	Milk	Legumes	Soy		Author defined	Soy milk	No	No		x	x	x	x	x	x	x	x	x	x	x						100	0.098			0.066			Blue	2.78				1 liter of product				Research institutions	Number of products is unknown
GL6	Ritchie, 2022	Global	Dairy products	Milk	Dairy		Bovine milk		Bovine, milk	No	No		x	x	x	x	x	x	x	x	x	x	x						100	0.315			0.895			Blue	62.82				1 liter of pasteurized milk (4% fat, 3.3% protein)				Research institutions	Number of products is unknown
GL7	Khan et al., 2019	United States	PB Meat Alternatives	Burger	Legumes	Soy		Author defined	Soy, burger	No	No	1	x						x	x	x	x					IMPACT 2002+			0.35			0.25			Blue	10.68	ISO 14044	ecoinvent v3.3, World Food Lifecycle Database v3.1	SimaPro 8.4	1 kg burger		Monte Carlo analysis with 1.000 iterations	Economic	Industry
GL7	Khan et al., 2019	United States	Meat & Poultry Products	Burger	Meat & Poultry		Beef		Beef, burger, 20% fat	No	No	1	x						x	x	x	x					IMPACT 2002+			3.06			6.2			Blue	85.01	ISO 14044	ecoinvent v3.3, World Food Lifecycle Database v3.1	SimaPro 8.4	1 kg burger			Economic	Industry
GL8	Heller & Keoleian, 2018	United States	PB Meat Alternatives	Burger	Legumes	Pea		Author defined	Pea, burger	No	No	1	x						x	x	x	x	x				IPCC 2007	CO2 = 87% of total GWP; methane = 5%, nitrous oxide = 7%	100	0.353982	Koellner and Scholz, 2008		0.265487	Pfister et al., 2009)		Blue	0.973451	ISO 14044-2006 Standard	Ecoinvent, Agrifootprint, and USLCI	SimaPro 8	4 oz. (quarter pound, 0.113 kg) uncooked burger patty delivered to retail outlets.			Economic	Industry
GL8	Heller & Keoleian, 2018	United States	Meat & Poultry Products	Burger	Meat & Poultry		Beef		Beef, burger, 20% fat	No	No		x						x	x	x	x	x				IPCC 2007	CO2 = 87% of total GWP; methane = 5%, nitrous oxide = 7%	100	3.27434	Koellner and Scholz, 2008		3.36283	Pfister et al., 2009)		Blue	193.274	ISO 14044-2006 Standard	Ecoinvent, Agrifootprint, and USLCI	SimaPro 8	4 oz. (quarter pound, 0.113 kg) uncooked burger patty delivered to retail outlets.			Economic	Industry	Nutrient data from USDA from 2015
GL9	Dettling et al., 2016	United States	PB Meat Alternatives	Mincemeat	Cereals & Grains	Wheat and soy		Author defined	Wheat and soy, mince	No	No	1	x							x	x	x		x			IMPACT 2002+ vQ2.2		100	0.603333						Blue	2.81667	ISO 14040 and 14044	Ecoinvent	SimaPro 8.0.3	60g of product		Monte Carlo simulation using 100 iterations		Industry
GL9	Dettling et al., 2016	United States	PB Meat Alternatives	Burger	Cereals & Grains	Wheat and soy		Author defined	Wheat and soy, burger	No	No	1	x							x	x	x		x			IMPACT 2002+ vQ2.2		100	0.923333						Blue	3.85	ISO 14040 and 14044	Ecoinvent	SimaPro 8.0.3	60g of product		Monte Carlo simulation using 100 iterations		Industry
GL9	Dettling et al., 2016	United States	PB Meat Alternatives	Burger	Legumes	Bean		Author defined	Bean, burger	No	No	1	x							x	x	x		x			IMPACT 2002+ vQ2.2		100	0.687333						Blue	3.31667	ISO 14040 and 14044	Ecoinvent	SimaPro 8.0.3	60g of product		Monte Carlo simulation using 100 iterations		Industry
GL9	Dettling et al., 2016	United States	PB Meat Alternatives	Burger	Cereals & Grains	Quinoa		Author defined	Quinoa, burger	No	No	1	x							x	x	x		x			IMPACT 2002+ vQ2.2		100	0.738333						Blue	1.9	ISO 14040 and 14044	Ecoinvent	SimaPro 8.0.3	60g of product		Monte Carlo simulation using 100 iterations		Industry
GL9	Dettling et al., 2016	United States	PB Meat Alternatives	Burger	Cereals & Grains	Wheat and soy		Author defined	Wheat and soy, burger	No	No	1	x							x	x	x		x			IMPACT 2002+ vQ2.2		100	1.12667						Blue	4.4	ISO 14040 and 14044	Ecoinvent	SimaPro 8.0.3	60g of product		Monte Carlo simulation using 100 iterations		Industry
GL9	Dettling et al., 2016	United States	PB Meat Alternatives	Burger	Cereals & Grains	Wheat and soy		Author defined	Wheat and soy, burger	No	No	1	x							x	x	x		x			IMPACT 2002+ vQ2.2		100	0.578333						Blue	3.55	ISO 14040 and 14044	Ecoinvent	SimaPro 8.0.3	60g of product		Monte Carlo simulation using 100 iterations		Industry
GL9	Dettling et al., 2016	United States	Meat & Poultry Products	Burger	Meat & Poultry		Beef		Ground beef	No	No		x							x	x	x		x			IMPACT 2002+ vQ2.2		100	6.15						Blue	77.6667	ISO 14040 and 14044	Ecoinvent	SimaPro 8.0.3	60g of product		Monte Carlo simulation using 100 iterations		Industry	Nutritional data from USDA
GL9	Dettling et al., 2016	United States	Meat & Poultry Products	Burger	Meat & Poultry		Beef		Beef burger, frozen	No	No		x							x	x	x		x			IMPACT 2002+ vQ2.2		100	6.16667						Blue	77.8333	ISO 14040 and 14044	Ecoinvent	SimaPro 8.0.3	60g of product		Monte Carlo simulation using 100 iterations		Industry	Nutritional data from USDA
GL9	Dettling et al., 2016	United States	Meat & Poultry Products	Burger	Meat & Poultry		Pork		Pork sausage patties, frozen	No	No		x							x	x	x		x			IMPACT 2002+ vQ2.2		100	1.6						Blue	23.6667	ISO 14040 and 14044	Ecoinvent	SimaPro 8.0.3	60g of product		Monte Carlo simulation using 100 iterations		Industry	Nutritional data from USDA
GL9	Dettling et al., 2016	United States	Meat & Poultry Products	Burger	Meat & Poultry		Chicken		Chicken patties, frozen	No	No		x							x	x	x		x			IMPACT 2002+ vQ2.2		100	0.896667						Blue	12.5667	ISO 14040 and 14044	Ecoinvent	SimaPro 8.0.3	60g of product		Monte Carlo simulation using 100 iterations		Industry	Nutritional data from USDA
GL10	Reinhardt et al., 2020	Germany	PB Dairy Alternatives	Yogurt	Legumes	Soy		Author defined	Soy, yogurt	No	No	1	x						x	x	x	x					IPCC2013	CO2, CH4 and N2O		0.06	Attributive land use change approach: GHGe associated with LU, particularly deforestation to gain agricultural land		0.03	AWARE		Blue	300	ISO 14067			1 kg product				Research institutions
GL10	Reinhardt et al., 2020	Germany	Dairy products	Yogurt	Dairy		Bovine milk		Bovine, yogurt (natural)	No	No	1	x						x	x	x	x					IPCC2013	CO2, CH4 and N2O		0.17	Attributive land use change approach: GHGe associated with LU, particularly deforestation to gain agricultural land			AWARE				ISO 14067			1 kg product				Research institutions
GL10	Reinhardt et al., 2020	Germany	PB Dairy Alternatives	Cheese	Legumes	Soy		Author defined	Cheese, vegan, gourmet-style	No	No	1	x						x	x	x	x					IPCC2013	CO2, CH4 and N2O		0.2	Attributive land use change approach: GHGe associated with LU, particularly deforestation to gain agricultural land			AWARE				ISO 14067			1 kg product				Research institutions
GL10	Reinhardt et al., 2020	Germany	Dairy products	Cheese	Dairy		Bovine milk		Bovine, cheese, averaged value	No	No	1	x						x	x	x	x					IPCC2013	CO2, CH4 and N2O		0.57	Attributive land use change approach: GHGe associated with LU, particularly deforestation to gain agricultural land			AWARE				ISO 14067			1 kg product				Research institutions
GL10	Reinhardt et al., 2020	Germany	PB Dairy Alternatives	Milk	Cereals & Grains	Spelt		Author defined	Spelt, beverage	No	No	1	x						x	x	x	x					IPCC2013	CO2, CH4 and N2O		0.03	Attributive land use change approach: GHGe associated with LU, particularly deforestation to gain agricultural land			AWARE				ISO 14067			1 kg product				Research institutions
GL10	Reinhardt et al., 2020	Germany	PB Dairy Alternatives	Milk	Cereals & Grains	Oat		Author defined	Oat, beverage	No	No	1	x						x	x	x	x					IPCC2013	CO2, CH4 and N2O		0.03	Attributive land use change approach: GHGe associated with LU, particularly deforestation to gain agricultural land		0.02	AWARE		Blue	30	ISO 14067			1 kg product				Research institutions
GL10	Reinhardt et al., 2020	Germany	PB Dairy Alternatives	Milk	Nuts & Seeds	Almond		Author defined	Almond, beverage	No	No	1	x						x	x	x	x					IPCC2013	CO2, CH4 and N2O		0.03	Attributive land use change approach: GHGe associated with LU, particularly deforestation to gain agricultural land			AWARE				ISO 14067			1 kg product				Research institutions
GL10	Reinhardt et al., 2020	Germany	PB Dairy Alternatives	Milk	Legumes	Soy		Author defined	Soy, beverage	No	No	1	x						x	x	x	x					IPCC2013	CO2, CH4 and N2O		0.04	Attributive land use change approach: GHGe associated with LU, particularly deforestation to gain agricultural land		0.03	AWARE		Blue	300	ISO 14067			1 kg product				Research institutions
GL10	Reinhardt et al., 2020	Germany	Dairy products	Milk	Dairy		Bovine milk		Bovine, milk, whole	No	No	1	x						x	x	x	x					IPCC2013	CO2, CH4 and N2O		0.14	Attributive land use change approach: GHGe associated with LU, particularly deforestation to gain agricultural land		0.05	AWARE			200	ISO 14067			1 kg product				Research institutions
GL10	Reinhardt et al., 2020	Germany	Dairy products	Milk	Dairy		Bovine milk		Bovine, milk, low-fat	No	No	1	x						x	x	x	x					IPCC2013	CO2, CH4 and N2O		0.12	Attributive land use change approach: GHGe associated with LU, particularly deforestation to gain agricultural land			AWARE				ISO 14067			1 kg product				Research institutions
GL10	Reinhardt et al., 2020	Germany	PB Meat Alternatives	Burger	Legumes	Soy		Author defined	Soy-based, burger	No	No	1	x						x	x	x	x					IPCC2013	CO2, CH4 and N2O		0.11	Attributive land use change approach: GHGe associated with LU, particularly deforestation to gain agricultural land			AWARE				ISO 14067			1 kg product				Research institutions
GL10	Reinhardt et al., 2020	Germany	PB Meat Alternatives	Burger	Legumes	Pea		Author defined	Pea-based, burger	No	No	1	x						x	x	x	x					IPCC2013	CO2, CH4 and N2O		0.18	Attributive land use change approach: GHGe associated with LU, particularly deforestation to gain agricultural land			AWARE				ISO 14067			1 kg product				Research institutions
GL10	Reinhardt et al., 2020	Germany	PB Meat Alternatives	Nuggets	Fruits & Vegetables	Vegetables		Author defined	Vegetable, nuggets	No	No	1	x						x	x	x	x					IPCC2013	CO2, CH4 and N2O		0.13	Attributive land use change approach: GHGe associated with LU, particularly deforestation to gain agricultural land		0.05	AWARE		Blue	100	ISO 14067			1 kg product				Research institutions
GL10	Reinhardt et al., 2020	Germany	PB Meat Alternatives	Meat	Legumes	Soy		Author defined	Soy, meat, Textured Vegetable Protein (TVP)	No	No	1	x						x	x	x	x					IPCC2013	CO2, CH4 and N2O		0.1	Attributive land use change approach: GHGe associated with LU, particularly deforestation to gain agricultural land		0.2	AWARE		Blue	3000	ISO 14067			1 kg product				Research institutions
GL10	Reinhardt et al., 2020	Germany	Meat & Poultry Products	Burger	Meat & Poultry		Chicken		Chicken, meat, averaged value	No	No	1	x						x	x	x	x					IPCC2013	CO2, CH4 and N2O		0.55	Attributive land use change approach: GHGe associated with LU, particularly deforestation to gain agricultural land		0.4	AWARE		Blue	2000	ISO 14067			1 kg product				Research institutions
GL10	Reinhardt et al., 2020	Germany	Meat & Poultry Products	Burger	Meat & Poultry		Beef		Beef, averaged value	No	No	1	x						x	x	x	x					IPCC2013	CO2, CH4 and N2O		1.36	Attributive land use change approach: GHGe associated with LU, particularly deforestation to gain agricultural land		0.6	AWARE		Blue	1750	ISO 14067			1 kg product				Research institutions
GL10	Reinhardt et al., 2020	Germany	Meat & Poultry Products	Burger	Meat & Poultry		Pork		Pork, averaged value	No	No	1	x						x	x	x	x					IPCC2013	CO2, CH4 and N2O		0.46	Attributive land use change approach: GHGe associated with LU, particularly deforestation to gain agricultural land			AWARE				ISO 14067			1 kg product				Research institutions
GL10	Reinhardt et al., 2020	Germany	PB Meat Alternatives	Sausages	Unknown	Unknown		Author defined	Sausage, vegan	No	No	1	x						x	x	x	x					IPCC2013	CO2, CH4 and N2O		0.17	Attributive land use change approach: GHGe associated with LU, particularly deforestation to gain agricultural land			AWARE				ISO 14067			1 kg product				Research institutions
GL10	Reinhardt et al., 2020	Germany	Meat & Poultry Products	Burger	Meat & Poultry		Pork		Sausage, Bratwurst	No	No	1	x						x	x	x	x					IPCC2013	CO2, CH4 and N2O		0.29	Attributive land use change approach: GHGe associated with LU, particularly deforestation to gain agricultural land			AWARE				ISO 14067			1 kg product				Research institutions
GL11	Kazer et al., 2021	United Kingdom	Meat & Poultry Products		Meat & Poultry		Beef		Beef, mince	No	No	1	x							x	x	x								3.213		Indirect land-use change was not included	6.83			Blue	104.8				kilogram of product				Industry	Average footprint for meat products
GL11	Kazer et al., 2021	United Kingdom	Meat & Poultry Products		Meat & Poultry		Chicken		Chicken, breast	No	No	1	x							x	x	x								0.496		Indirect land-use change was not included	1.201			Blue	7.3				kilogram of product				Industry	Average footprint for meat products
GL11	Kazer et al., 2021	United Kingdom	Meat & Poultry Products		Meat & Poultry		Pork		Pork, primal cut	No	No	1	x							x	x	x								1.109		Indirect land-use change was not included	1.728			Blue	32				kilogram of product				Industry	Average footprint for meat products
GL11	Kazer et al., 2021	United Kingdom	PB Meat Alternatives	Meat	Mycoprotein	Mycoprotein		Author defined	Mycoprotein	No	No	1	x							x	x	x								0.079		Indirect land-use change was not included	0.167			Blue	3.1				kilogram of product				Industry	Upper limit footprint for quorn
GL11	Kazer et al., 2021	United Kingdom	PB Meat Alternatives	Mincemeat	Mycoprotein	Mycoprotein		Author defined	Mycoprotein, mince	No	No	1	x							x	x	x								0.129		Indirect land-use change was not included	0.427			Blue	5.9				kilogram of product				Industry	Upper limit footprint for quorn
GL11	Kazer et al., 2021	United Kingdom	PB Meat Alternatives	Meat	Mycoprotein	Mycoprotein		Author defined	Mycoprotein, pieces	No	No	1	x							x	x	x								0.123		Indirect land-use change was not included	0.283			Blue	7.5				kilogram of product				Industry	Upper limit footprint for quorn
GL11	Kazer et al., 2021	United Kingdom	PB Meat Alternatives	Meat	Mycoprotein	Mycoprotein		Author defined	Mycoprotein, fillets	No	No	1	x							x	x	x								0.126		Indirect land-use change was not included	0.262			Blue	5				kilogram of product				Industry	Upper limit footprint for quorn
GL11	Kazer et al., 2021	United Kingdom	PB Meat Alternatives	Sausages	Mycoprotein	Mycoprotein		Author defined	Mycoprotein, sausages	No	No	1	x							x	x	x								0.134		Indirect land-use change was not included	0.37			Blue	12.6				kilogram of product				Industry	Upper limit footprint for quorn
GL11	Kazer et al., 2021	Sweden	Meat & Poultry Products		Meat & Poultry		Beef		Beef, mince	No	No	1	x							x	x	x								4.302		Indirect land-use change was not included	6.403			Blue	19.4				kilogram of product				Industry	Average footprint for meat products
GL11	Kazer et al., 2021	Sweden	Meat & Poultry Products		Meat & Poultry		Chicken		Chicken, breast	No	No	1	x							x	x	x								0.458		Indirect land-use change was not included	1.282			Blue	1.8				kilogram of product				Industry	Average footprint for meat products
GL11	Kazer et al., 2021	Sweden	Meat & Poultry Products		Meat & Poultry		Pork		Pork, primal cut	No	No	1	x							x	x	x								1.014		Indirect land-use change was not included	4.457			Blue	23				kilogram of product				Industry	Average footprint for meat products
GL11	Kazer et al., 2021	Sweden	PB Meat Alternatives	Mincemeat	Mycoprotein	Mycoprotein		Author defined	Mycoprotein, mince	No	No	1	x							x	x	x								0.139		Indirect land-use change was not included	0.43			Blue	5.9				kilogram of product				Industry	Upper limit footprint for quorn
GL11	Kazer et al., 2021	Sweden	PB Meat Alternatives	Meat	Mycoprotein	Mycoprotein		Author defined	Mycoprotein, pieces	No	No	1	x							x	x	x								0.135		Indirect land-use change was not included	0.299			Blue	7.9				kilogram of product				Industry	Upper limit footprint for quorn
GL11	Kazer et al., 2021	Sweden	PB Meat Alternatives	Meat	Mycoprotein	Mycoprotein		Author defined	Mycoprotein, fillets	No	No	1	x							x	x	x								0.146		Indirect land-use change was not included	0.262			Blue	5				kilogram of product				Industry	Upper limit footprint for quorn
GL11	Kazer et al., 2021	Netherlands	Meat & Poultry Products		Meat & Poultry		Beef		Beef, mince	No	No	1	x							x	x	x								3.993		Indirect land-use change was not included	6.403			Blue	120.7				kilogram of product				Industry	Average footprint for meat products
GL11	Kazer et al., 2021	Netherlands	Meat & Poultry Products		Meat & Poultry		Chicken		Chicken, breast	No	No	1	x							x	x	x								0.458		Indirect land-use change was not included	1.282			Blue	8.2				kilogram of product				Industry	Average footprint for meat products
GL11	Kazer et al., 2021	Netherlands	Meat & Poultry Products		Meat & Poultry		Pork		Pork, primal cut	No	No	1	x							x	x	x								0.995		Indirect land-use change was not included	4.457			Blue	28.8				kilogram of product				Industry	Average footprint for meat products
GL11	Kazer et al., 2021	Netherlands	PB Meat Alternatives	Mincemeat	Mycoprotein	Mycoprotein		Author defined	Mycoprotein, mince	No	No	1	x							x	x	x								0.158		Indirect land-use change was not included	0.494			Blue	7.9				kilogram of product				Industry	Upper limit footprint for quorn
GL11	Kazer et al., 2021	Netherlands	PB Meat Alternatives	Meat	Mycoprotein	Mycoprotein		Author defined	Mycoprotein, pieces	No	No	1	x							x	x	x								0.163		Indirect land-use change was not included	0.325			Blue	9.8				kilogram of product				Industry	Upper limit footprint for quorn
GL11	Kazer et al., 2021	Belgium	Meat & Poultry Products		Meat & Poultry		Beef		Beef, mince	No	No	1	x							x	x	x								3.303		Indirect land-use change was not included	6.403			Blue	30				kilogram of product				Industry	Average footprint for meat products
GL11	Kazer et al., 2021	Belgium	Meat & Poultry Products		Meat & Poultry		Chicken		Chicken, breast	No	No	1	x							x	x	x								0.458		Indirect land-use change was not included	1.282			Blue	8.7				kilogram of product				Industry	Average footprint for meat products
GL11	Kazer et al., 2021	Belgium	PB Meat Alternatives	Mincemeat	Mycoprotein	Mycoprotein		Author defined	Mycoprotein, mince	No	No	1	x							x	x	x								0.15		Indirect land-use change was not included	0.493			Blue	7.9				kilogram of product				Industry	Upper limit footprint for quorn
GL11	Kazer et al., 2021	Belgium	PB Meat Alternatives	Meat	Mycoprotein	Mycoprotein		Author defined	Mycoprotein, pieces	No	No	1	x							x	x	x								0.141		Indirect land-use change was not included	0.325			Blue	9.8				kilogram of product				Industry	Upper limit footprint for quorn
GL12	THIS Co, 2021	United Kingdom	PB Meat Alternatives	Meat	Legumes	Soy		Author defined	Soy, meat	No	No																			0.12						Blue	12.1					Unclear			Industry	Number of products unknown
GL12	THIS Co, 2021	United Kingdom	Meat & Poultry Products	Meat	Meat & Poultry		Beef		Beef	No	No																			5						Blue	418.4					Unclear			Industry	Number of products unknown
GL12	THIS Co, 2021	United Kingdom	Meat & Poultry Products	Meat	Meat & Poultry		Chicken		Chicken	No	No																			0.7						Blue	93					Unclear			Industry	Number of products unknown
GL12	THIS Co, 2021	United Kingdom	Meat & Poultry Products	Meat	Meat & Poultry		Pork		Pork	No	No																			1.33						Blue	178.2					Unclear			Industry	Number of products unknown
GL13	Foundation Earth, 2022b	United Kingdom	PB Dairy Alternatives	Milk	Legumes	Pea		Poore & Nemecek, 2018	Pea, beverage	No	No	1	x							x	x	x					IPCC2013	IPCC factors		0.047				AWARE		Blue	41				100 g of product	Mondra			Industry
GL14	Foundation Earth, 2022f	United Kingdom	PB Dairy Alternatives	Milk	Cereals & Grains	Oat		Poore & Nemecek, 2018	Oat, beverage	No	No	1	x							x	x	x					IPCC2013	IPCC factors		0.032				AWARE		Blue	32				100 g of product	Mondra			Industry
GL15	Foundation Earth, 2022g	United Kingdom	PB Dairy Alternatives	Milk	Legumes	Pea		Poore & Nemecek, 2018	Pea, beverage	No	No	1	x							x	x	x					IPCC2013	IPCC factors		0.032				AWARE		Blue	74				100 g of product	Mondra			Industry
GL16	Foundation Earth, 2022e	United Kingdom	PB Dairy Alternatives	Milk	Legumes	Pea		Poore & Nemecek, 2018	Pea, beverage	No	No	1	x							x	x	x					IPCC2013	IPCC factors		0.044				AWARE		Blue	74				100 g of product	Mondra			Industry
GL17	Foundation Earth, 2022c	United Kingdom	PB Dairy Alternatives	Milk	Legumes	Pea		Poore & Nemecek, 2018	Pea, beverage	No	No	1	x							x	x	x					IPCC2013	IPCC factors		0.046				AWARE		Blue	210				100 g of product	Mondra			Industry
GL18	Foundation Earth, 2022d	United Kingdom	PB Dairy Alternatives	Milk	Legumes	Pea		Poore & Nemecek, 2018	Pea, beverage	No	No	1	x							x	x	x					IPCC2013	IPCC factors		0.053				AWARE		Blue	320				100 g of product	Mondra			Industry
GL19	Foundation Earth, 2022a	United Kingdom	PB Meat Alternatives	Burger	Fruits & Vegetables	Jackfruit		Poore & Nemecek, 2018	Jackfruit, burger	No	No	1	x							x	x	x					IPCC2013	IPCC factors		0.17				AWARE		Blue	7				100 g of product	Mondra			Industry
GL20	Foundation Earth, 2022h	United Kingdom	PB Meat Alternatives	Meat	Cereals & Grains	Wheat		Poore & Nemecek, 2018	Wheat, chickn meat	No	No	1	x							x	x	x					IPCC2013	IPCC factors		0.31				AWARE		Blue	110				100 g of product	Mondra			Industry
GL21	Foundation Earth, 2022i	United Kingdom	PB Meat Alternatives	Meat	Cereals & Grains	Wheat		Poore & Nemecek, 2018	Wheat, chickn meat	No	No	1	x							x	x	x					IPCC2013	IPCC factors		0.17				AWARE		Blue	110				100 g of product	Mondra			Industry
GL22	Foundation Earth, 2022j	United Kingdom	PB Meat Alternatives	Meat	Cereals & Grains	Wheat		Poore & Nemecek, 2018	Wheat, chickn meat	No	No	1	x							x	x	x					IPCC2013	IPCC factors		0.32				AWARE		Blue	100				100 g of product	Mondra			Industry
GL23	Naked, 2022b	United Kingdom	PB Meat Alternatives	Mincemeat	Legumes	Pea		Poore & Nemecek, 2018	Pea, meatballs	No	No	1	x							x	x	x					IPCC2013	IPCC factors		0.3				AWARE		Blue	270				100 g of product	Mondra			Industry
GL24	Naked, 2022i	United Kingdom	PB Meat Alternatives	Burger	Legumes	Bean		Poore & Nemecek, 2018	Bean, burger	No	No	1	x							x	x	x					IPCC2013	IPCC factors		0.62				AWARE		Blue	790				100 g of product	Mondra			Industry
GL25	Naked, 2022e	United Kingdom	PB Meat Alternatives	Meat	Cereals & Grains	Wheat		Poore & Nemecek, 2018	Wheat and pea, meat	No	No	1	x							x	x	x					IPCC2013	IPCC factors		0.54				AWARE		Blue	1050				100 g of product	Mondra			Industry
[truncated: 66 more rows]
