# Supplementary material for: Mapping the evidence of novel plant-based foods: a systematic review of nutritional, health, and environmental impacts in high-income countries
Source: Nutr Rev. 2024 Apr 25;83(7):e1626–46. doi: 10.1093/nutrit/nuae031 (PMC12166169; doi:10.1093/nutrit/nuae031)
Supplement: nuae031_Supplementary_Data [file nuae031_supplementary_data.zip › nuae031_Supplementary_Data/Supplementary2_final.xlsx]

## Sheet: README
	Supplementary Materials 2 for
	Mapping the evidence of novel plant-based foods: A systematic literature review of nutritional, health, and environmental impacts in high income countries
	Authors:	Sarah Nájera Espinosa*, Genevieve Hadida, Anne Jelmar Sietsma, Carmelia Alae-Carew, Grace Turner, Rosemary Green, Silvia Pastorino, Roberto Picetti, and Pauline Scheelbeek*
		*Corresponding authors: sarah.najera-espinosa@lshtm.ac.uk; pauline.scheelbeek@lshtm.ac.uk
	STRUCTURE
	Datasheet title	Description
	macros_ing	Table S1. Macronutrient and sodium content (per 100g/100ml) and statistical significance (Wilcoxon Test) of novel plant-based foods and their respective animal-based foods. Data is classified by product type and food group based on main primary ingredient.
	micros_ing	Table S2. Micronutrient content (per 100g/100ml) of novel plant-based foods and their respective animal-based foods. Data is classified by product type and food group based on main primary ingredient.
	env_PD	Table S3. Reduction of environmental impacts. Calculated as a percentage difference (%) between each novel plant-based foods (by product type and food group based on main primary ingredient) in comparison to their respective reported animal product (baseline).
	nut_PD	Table S4. Reduction or increase of nutrient content. Calculated as a percentage difference (%) between each novel plant-based foods (by product type and food group based on main primary ingredient) in comparison to their respective reported animal product (baseline).
	FVL&N	Table S5. Estimated fruit, vegetable, legume, and nut content (%) in each novel plant-based foods divided by their respective food group based on main primary ingredient.
	macro&mico	Table S6. Summary micro- and macronutrient content (per 100g/100ml) of novel plant-based foods and their respective animal-based foods. Data is classified by product type only.
	n_burden	Table S7. Nutrient content (per 100g/100ml) and statistical significance (Wilcoxon Test) of nutrients associated with the burden of disease. Data is classified by product type and food group based on main primary ingredient.
	env_impact	Table S8. Environmental impacts (per 100g/100ml) of novel plant-based foods and their respective animal-based foods. Data is classified by product type and food group based on main primary ingredient.

## Sheet: macros_ing
	Table S1. Macronutrient content (per 100g/100ml) of novel plant-based foods and their respective animal-based foods. Data is classified by product type and food group based on main primary ingredient.
	*Data were limited to raw products only from studies included in the review (No reference values from the UK Food Composition Table are included here).
							per 100ml for PB drinks / 100g for PB meat, cheese & yogurt and their respective animal-based counterparts
	#	Product category	Product type	Nutrients	Food group based on main primary ingredient	n	median	min	q25	q75	max
	1	Plant-based	Cheese	Energy (Kcal)	Coconut	48	295	239	279.75	303	327
	2	Dairy products	Cheese	Energy (Kcal)	Dairy	143	284	55	208	330.1	535
	3	Plant-based	Cheese	Energy (Kcal)	Nuts & Seeds	5	328	240.5	306	328	328
	4	Plant-based	Cheese	Energy (Kcal)	Unknown	124	285	53	258	295.25	597
	5	Plant-based	Cheese	Fibre (g)	Coconut	28	0	0	0	1.65	5.9
	6	Dairy products	Cheese	Fibre (g)	Dairy	23	0	0	0	0	0.25
	7	Plant-based	Cheese	Fibre (g)	Nuts & Seeds	5	2.47	2.2	2.4	2.7	2.7
	8	Plant-based	Cheese	Protein (g)	Coconut	48	0	0	0	0.625	2.2
	9	Dairy products	Cheese	Protein (g)	Dairy	143	16	1.5	11	22	33
	10	Plant-based	Cheese	Protein (g)	Legumes	6	7.6	4.1	5.5225	17.725	27.33
	11	Plant-based	Cheese	Protein (g)	Nuts & Seeds	5	11	6.45	10.6	11	11
	12	Plant-based	Cheese	Protein (g)	Unknown	124	0.7	0	0.5	3.025	24.8
	13	Plant-based	Cheese	Saturated Fat (g)	Coconut	48	21	8.3	19.73	22	26
	14	Dairy products	Cheese	Saturated Fat (g)	Dairy	143	14	3.1	11	17.3	25.4
	15	Plant-based	Cheese	Saturated Fat (g)	Nuts & Seeds	5	5.1	2.13	4.4	6.3	6.3
	16	Plant-based	Cheese	Saturated Fat (g)	Unknown	124	17.1667	0.4	11	18.6667	26.3
	17	Plant-based	Cheese	Total Fat (g)	Coconut	28	23	16.7	21.8	24	29
	18	Dairy products	Cheese	Total Fat (g)	Dairy	143	21	5	16.25	26.6	56
	19	Plant-based	Cheese	Total Fat (g)	Legumes	6	1.63	0.99	0.9925	5.2375	9.9
	20	Plant-based	Cheese	Total Fat (g)	Nuts & Seeds	5	25	21	21	25	25.9
	21	Plant-based	Cheese	Total Fat (g)	Unknown	124	21	2.4	20	24	52.67
	22	Plant-based	Cheese	Total Sugar (g)	Coconut	48	0	0	0	0.2	7.1
	23	Dairy products	Cheese	Total Sugar (g)	Dairy	141	2	0	0.5	5	8
	24	Plant-based	Cheese	Total Sugar (g)	Nuts & Seeds	5	2.7	2.48	2.7	2.7	3.5
	25	Plant-based	Cheese	Total Sugar (g)	Unknown	124	0.32	0	0	0.8	19.8
	26	Plant-based	Meat	Energy (Kcal)	Cereals & Grains	35	226	145	189.75	268.5	552.632
	27	Plant-based	Meat	Energy (Kcal)	Fruits & Vegetables	72	173.5	66	145.75	206	336
	28	Plant-based	Meat	Energy (Kcal)	Legumes	261	198	82	165.7	230	347
	29	Meat & Poultry Products	Meat	Energy (Kcal)	Meat & Poultry	59	221	104	186.626	246.709	403.509
	30	Plant-based	Meat	Energy (Kcal)	Mycoprotein	91	123	84	94	198.5	257
	31	Plant-based	Meat	Energy (Kcal)	Nuts & Seeds	10	214.697	204.6	212.124	224.8	289
	32	Plant-based	Meat	Energy (Kcal)	Unknown	41	210.3	146.5	193.6	244.4	830
	33	Plant-based	Meat	Fibre (g)	Cereals & Grains	27	3.1	0.4	2.315	3.9	9
	34	Plant-based	Meat	Fibre (g)	Fruits & Vegetables	70	4.9	1.6	3.5	6.55	12
	35	Plant-based	Meat	Fibre (g)	Legumes	216	4.55	0.3	3.4	5.6	10.5
	36	Meat & Poultry Products	Meat	Fibre (g)	Meat & Poultry	33	0	0	0	0.48182	0.97847
	37	Plant-based	Meat	Fibre (g)	Mycoprotein	91	5.96	2.9	5.19583	7.1	9.8
	38	Plant-based	Meat	Fibre (g)	Nuts & Seeds	10	4.37667	3.01	4.24738	5.7667	10.2
	39	Plant-based	Meat	Fibre (g)	Unknown	12	4.62	3.6	4.2	4.9	5.9
	40	Plant-based	Meat	Protein (g)	Cereals & Grains	35	18	3.2	14	25	67.8947
	41	Plant-based	Meat	Protein (g)	Fruits & Vegetables	72	5.4	2.3	4.175	7.375	19.1
	42	Plant-based	Meat	Protein (g)	Legumes	265	16	4.5	13	18	30.6
	43	Meat & Poultry Products	Meat	Protein (g)	Meat & Poultry	60	17.405	12.7	15.166	19.425	31.3
	44	Plant-based	Meat	Protein (g)	Mycoprotein	91	13	4.5	11.2042	15	26
	45	Plant-based	Meat	Protein (g)	Nuts & Seeds	10	13.0661	5.2	9.575	13.3403	18.291
	46	Plant-based	Meat	Protein (g)	Unknown	41	16.19	3.4	13.1	19.77	21.94
	47	Plant-based	Meat	Saturated Fat (g)	Cereals & Grains	30	0.94	0.4	0.7125	1.4875	4.45
	48	Plant-based	Meat	Saturated Fat (g)	Fruits & Vegetables	72	1.1	0.1	0.875	2.075	7.7
	49	Plant-based	Meat	Saturated Fat (g)	Legumes	243	1.1	0	0.8	2.65	15.8
	50	Meat & Poultry Products	Meat	Saturated Fat (g)	Meat & Poultry	37	5.715	0.4	3.2	7.1	13.7
	51	Plant-based	Meat	Saturated Fat (g)	Mycoprotein	91	0.8	0.2	0.5	1.3	7.1
	52	Plant-based	Meat	Saturated Fat (g)	Nuts & Seeds	5	1.4	0.9	1.1	1.7	1.7
	53	Plant-based	Meat	Saturated Fat (g)	Unknown	41	1.8	0.92	1.57	2.45	11.86
	54	Plant-based	Meat	Total Fat (g)	Cereals & Grains	30	9	4.3	6.3	13.125	20
	55	Plant-based	Meat	Total Fat (g)	Fruits & Vegetables	72	8.5	0.1	6.2	9.925	22
	56	Plant-based	Meat	Total Fat (g)	Legumes	264	10.15	0.4	6.6825	13.225	23
	57	Meat & Poultry Products	Meat	Total Fat (g)	Meat & Poultry	49	14.9	0.5	7.9558	19.7183	36.8421
	58	Plant-based	Meat	Total Fat (g)	Mycoprotein	91	3	0.6	2	8.55	17
	59	Plant-based	Meat	Total Fat (g)	Nuts & Seeds	10	11.4924	8.1495	11.1001	13.375	21.1
	60	Plant-based	Meat	Total Fat (g)	Unknown	34	9.65	5.05	7.675	13.085	24.68
	61	Plant-based	Meat	Total Sugar (g)	Cereals & Grains	28	1.3	0.5	1.075	2.025	4.3
	62	Plant-based	Meat	Total Sugar (g)	Fruits & Vegetables	69	2.5	0.1	1.46	3.5	8.1
	63	Plant-based	Meat	Total Sugar (g)	Legumes	242	1	0	0.6	1.8575	14
	64	Meat & Poultry Products	Meat	Total Sugar (g)	Meat & Poultry	33	0.5	0	0	0.9	2.4
	65	Plant-based	Meat	Total Sugar (g)	Mycoprotein	83	0.8	0	0.5	1.75	21
	66	Plant-based	Meat	Total Sugar (g)	Nuts & Seeds	4	4.2	1.8	2.25	6.55	8.2
	67	Plant-based	Meat	Total Sugar (g)	Unknown	41	1.73	0.76	1.4	2.07	3.4
	68	Plant-based	Drink	Energy (Kcal)	Cereals & Grains	121	49	29	43	57	90
	69	Plant-based	Drink	Energy (Kcal)	Coconut	33	20	14	19	33.67	53
	70	Dairy products	Milk	Energy (Kcal)	Dairy	22	50.135	29	39.2795	62.9965	71.0179
	71	Plant-based	Drink	Energy (Kcal)	Fruits & Vegetables	3	39	39	39	46	53
	72	Plant-based	Drink	Energy (Kcal)	Legumes	79	37	19	33	43.05	65
	73	Plant-based	Drink	Energy (Kcal)	Nuts & Seeds	72	29	13	18	43	74
	74	Plant-based	Drink	Energy (Kcal)	Unknown	5	59	45	46	60	75
	75	Plant-based	Drink	Fibre (g)	Cereals & Grains	89	0.5	0	0.2	0.8	1.5
	76	Plant-based	Drink	Fibre (g)	Coconut	15	0.16	0	0.05	0.5	0.5
	77	Dairy products	Milk	Fibre (g)	Dairy	6	0	0	0	0	0
	78	Plant-based	Drink	Fibre (g)	Fruits & Vegetables	3	1.1	0.1	0.6	1.1	1.1
	79	Plant-based	Drink	Fibre (g)	Legumes	54	0.5	0	0.225	0.6	1.8
	80	Plant-based	Drink	Fibre (g)	Nuts & Seeds	40	0.305	0	0.2925	0.5	2.2
	81	Plant-based	Drink	Fibre (g)	Unknown	1	0.09	0.09	0.09	0.09	0.09
	82	Plant-based	Drink	Protein (g)	Cereals & Grains	107	0.6	0	0.3	1	2.4
	83	Plant-based	Drink	Protein (g)	Coconut	36	0.5	0.08	0.2	2.9875	3.23
	84	Dairy products	Milk	Protein (g)	Dairy	16	3.40147	3.25076	3.3	3.4925	3.83
	85	Plant-based	Drink	Protein (g)	Fruits & Vegetables	3	1.3	1.3	1.3	1.3	1.3
	86	Plant-based	Drink	Protein (g)	Legumes	74	3.13	1.1	2.4	3.4	3.8
	87	Plant-based	Drink	Protein (g)	Nuts & Seeds	73	0.8	0.08	0.5	1.6	6.96
	88	Plant-based	Drink	Protein (g)	Unknown	3	0.5	0.29	0.395	0.55	0.6
	89	Plant-based	Drink	Saturated Fat (g)	Cereals & Grains	120	0.2	0	0.1	0.2	1.6
	90	Plant-based	Drink	Saturated Fat (g)	Coconut	34	1.1	0.1	0.9	1.7	3
	91	Dairy products	Milk	Saturated Fat (g)	Dairy	17	1.1	0.07	0.85	2.2	2.6
	92	Plant-based	Drink	Saturated Fat (g)	Fruits & Vegetables	3	0.2	0.1	0.15	0.2	0.2
	93	Plant-based	Drink	Saturated Fat (g)	Legumes	78	0.3	0.1	0.3	0.3	0.8
	94	Plant-based	Drink	Saturated Fat (g)	Nuts & Seeds	73	0.2	0.1	0.1	0.3	0.8
	95	Plant-based	Drink	Saturated Fat (g)	Unknown	5	0.68	0.3	0.3	3.2	4.5
	96	Plant-based	Drink	Total Fat (g)	Cereals & Grains	126	1.15	0.38	0.9125	1.5	3.3
	97	Plant-based	Drink	Total Fat (g)	Coconut	51	1.9	0.1	1.05	20.815	21.08
	98	Dairy products	Milk	Total Fat (g)	Dairy	34	1.8	0.082432	0.625	3.46305	4.26953
	99	Plant-based	Drink	Total Fat (g)	Fruits & Vegetables	3	3	1.5	2.25	3	3
	100	Plant-based	Drink	Total Fat (g)	Legumes	90	1.8	0.2	1.53819	2.1	3.4
	101	Plant-based	Drink	Total Fat (g)	Nuts & Seeds	99	2.1	0.8	1.2	2.9	18.02
	102	Plant-based	Drink	Total Fat (g)	Unknown	5	1.9	1.39	1.6	3.9	5.5
	103	Plant-based	Drink	Total Sugar (g)	Cereals & Grains	121	4.5	0	3.5	6.3	11
	104	Plant-based	Drink	Total Sugar (g)	Coconut	33	1.9	0	1.5	2.5	7.4
	105	Dairy products	Milk	Total Sugar (g)	Dairy	20	4.725	2.6	4.3	5	5.36862
	106	Plant-based	Drink	Total Sugar (g)	Fruits & Vegetables	3	1.8	0.1	0.95	1.8	1.8
	107	Plant-based	Drink	Total Sugar (g)	Legumes	80	1.85	0	0.5	2.6	4
	108	Plant-based	Drink	Total Sugar (g)	Nuts & Seeds	77	2.4	0	0.2	3.3	10.5
	109	Plant-based	Drink	Total Sugar (g)	Unknown	5	4.9	3.9	4.6	5	5.1
	110	Plant-based	Yogurt	Energy (Kcal)	Cereals & Grains	3	68	67.7	67.85	79.8	91.6
	111	Plant-based	Yogurt	Energy (Kcal)	Coconut	1	111.7	111.7	111.7	111.7	111.7
	112	Dairy products	Yogurt	Energy (Kcal)	Dairy	88	70.5	38.4806	62	92	209
	113	Plant-based	Yogurt	Energy (Kcal)	Legumes	1	68.43	68.43	68.43	68.43	68.43
	114	Plant-based	Yogurt	Energy (Kcal)	Nuts & Seeds	1	96.8	96.8	96.8	96.8	96.8
	115	Plant-based	Yogurt	Energy (Kcal)	Unknown	182	84.5	41	68	103.5	294
	116	Plant-based	Yogurt	Fibre (g)	Cereals & Grains	2	0.852003	0.84993	0.850967	0.85304	0.854076
	117	Plant-based	Yogurt	Fibre (g)	Coconut	1	0.35	0.35	0.35	0.35	0.35
	118	Dairy products	Yogurt	Fibre (g)	Dairy	2	0.05	0	0.025	0.075	0.1
	119	Plant-based	Yogurt	Fibre (g)	Legumes	1	1.03	1.03	1.03	1.03	1.03
	120	Plant-based	Yogurt	Fibre (g)	Nuts & Seeds	1	0.13	0.13	0.13	0.13	0.13
	121	Plant-based	Yogurt	Protein (g)	Cereals & Grains	3	0.677871	0.671652	0.674762	3.13894	5.6
	122	Plant-based	Yogurt	Protein (g)	Coconut	1	0.82	0.82	0.82	0.82	0.82
	123	Dairy products	Yogurt	Protein (g)	Dairy	88	4.4	3	3.7	6.25	19.8
	124	Plant-based	Yogurt	Protein (g)	Legumes	1	3.93	3.93	3.93	3.93	3.93
	125	Plant-based	Yogurt	Protein (g)	Nuts & Seeds	1	1.89	1.89	1.89	1.89	1.89
	126	Plant-based	Yogurt	Protein (g)	Unknown	182	1.65	0.04	0.8	3.6	6.3
	127	Plant-based	Yogurt	Saturated Fat (g)	Coconut	1	6.14	6.14	6.14	6.14	6.14
	128	Dairy products	Yogurt	Saturated Fat (g)	Dairy	88	2.25	0	1.175	3.025	6.7
	129	Plant-based	Yogurt	Saturated Fat (g)	Legumes	1	0.4	0.4	0.4	0.4	0.4
	130	Plant-based	Yogurt	Saturated Fat (g)	Nuts & Seeds	1	1.17	1.17	1.17	1.17	1.17
	131	Plant-based	Yogurt	Saturated Fat (g)	Unknown	182	0.75	0	0.4	4.5	21
	132	Plant-based	Yogurt	Total Fat (g)	Cereals & Grains	2	0.121271	0.120234	0.120752	0.121789	0.122307
	133	Plant-based	Yogurt	Total Fat (g)	Coconut	1	6.17	6.17	6.17	6.17	6.17
	134	Dairy products	Yogurt	Total Fat (g)	Dairy	88	3.45	0	1.95	4.45	10.2
	135	Plant-based	Yogurt	Total Fat (g)	Legumes	1	2.25	2.25	2.25	2.25	2.25
	136	Plant-based	Yogurt	Total Fat (g)	Nuts & Seeds	1	6.69	6.69	6.69	6.69	6.69
	137	Plant-based	Yogurt	Total Fat (g)	Unknown	182	3.15	0.5	2.125	5.8	26
	138	Plant-based	Yogurt	Total Sugar (g)	Coconut	1	7.8	7.8	7.8	7.8	7.8
	139	Dairy products	Yogurt	Total Sugar (g)	Dairy	87	4.7	0.5	3.7	5.8	20
	140	Plant-based	Yogurt	Total Sugar (g)	Legumes	1	6.71	6.71	6.71	6.71	6.71
	141	Plant-based	Yogurt	Total Sugar (g)	Nuts & Seeds	1	2.71	2.71	2.71	2.71	2.71
	142	Plant-based	Yogurt	Total Sugar (g)	Unknown	182	6.4	0	2.2	8.475	14

## Sheet: micros_ing
	Table S2. Micronutrient content (per 100g/100ml) of novel plant-based foods and their respective animal-based foods. Data is classified by product type and food group based on main primary ingredient.
	*Data were limited to raw products only from studies included in the review (No reference values from the UK Food Composition Table are included here).
							per 100ml for PB drinks / 100g for PB meat, cheese & yogurt and their respective animal-based counterparts
	#	Product category	Product type	Nutrients	Food group based on main primary ingredient	n	median	min	q25	q75	max
	1	Dairy products	Cheese	Calcium (mg)	Dairy	3	815	111	463	930	1045
	2	Plant-based	Cheese	Calcium (mg)	Nuts & Seeds	1	651.7	651.7	651.7	651.7	651.7
	3	Dairy products	Cheese	Iron (mg)	Dairy	2	0.2	0.2	0.2	0.2	0.2
	4	Plant-based	Cheese	Sodium (mg)	Coconut	48	714	400	600	880	1400
	5	Dairy products	Cheese	Sodium (mg)	Dairy	143	720	50	560	1000	4480
	6	Plant-based	Cheese	Sodium (mg)	Nuts & Seeds	5	240	200	200	240	500
	7	Plant-based	Cheese	Sodium (mg)	Unknown	124	694	0	480	786.67	2280
	8	Plant-based	Cheese	Vit. B12 (mcg)	Coconut	17	2.5	2.23	2.5	2.5	2.5
	9	Dairy products	Cheese	Vit. B12 (mcg)	Dairy	7	2.5	0.37	1.77	2.5	2.5
	10	Plant-based	Meat	Calcium (mg)	Fruits & Vegetables	3	0	0	0	37.5	75
	11	Plant-based	Meat	Calcium (mg)	Legumes	7	24.2	15.13	18.805	84.665	159.29
	12	Meat & Poultry Products	Meat	Calcium (mg)	Meat & Poultry	15	9	6	8.265	10.335	15
	13	Plant-based	Meat	Calcium (mg)	Nuts & Seeds	5	71.77	69.93	71.31	72.89	85.35
	14	Plant-based	Meat	Iron (mg)	Cereals & Grains	4	5.4	0.7	4.225	5.4	5.4
	15	Plant-based	Meat	Iron (mg)	Fruits & Vegetables	62	0.7	0.7	0.7	0.7	3
	16	Plant-based	Meat	Iron (mg)	Legumes	136	0.7	0.3	0.7	2.1	10
	17	Meat & Poultry Products	Meat	Iron (mg)	Meat & Poultry	24	1.335	0.6	1.0625	1.5675	2.1
	18	Plant-based	Meat	Iron (mg)	Mycoprotein	34	0.3	0.3	0.3	0.3	0.7
	19	Plant-based	Meat	Iron (mg)	Nuts & Seeds	7	2.39	0.7	1.53	2.465	2.68
	20	Plant-based	Meat	Iron (mg)	Unknown	5	3.4	2.8	3.2	3.6	4.8
	21	Plant-based	Meat	Sodium (mg)	Cereals & Grains	30	492	189.65	434	670	1080
	22	Plant-based	Meat	Sodium (mg)	Fruits & Vegetables	72	378	144	320	477	760
	23	Plant-based	Meat	Sodium (mg)	Legumes	255	520	80	400	636	7200
	24	Meat & Poultry Products	Meat	Sodium (mg)	Meat & Poultry	50	426.745	0	101	672.795	1440
	25	Plant-based	Meat	Sodium (mg)	Mycoprotein	87	400	56	168	520	1200
	26	Plant-based	Meat	Sodium (mg)	Nuts & Seeds	10	698.41	160	261.853	717.092	1000
	27	Plant-based	Meat	Sodium (mg)	Unknown	41	576	226	476	704	900
	28	Plant-based	Meat	Vit. B12 (mcg)	Cereals & Grains	6	0.065	0	0	0.8575	2.24
	29	Plant-based	Meat	Vit. B12 (mcg)	Fruits & Vegetables	62	0.13	0.13	0.13	0.13	2.4
	30	Plant-based	Meat	Vit. B12 (mcg)	Legumes	122	0.13	0	0.13	0.13	7.1
	31	Meat & Poultry Products	Meat	Vit. B12 (mcg)	Meat & Poultry	16	1.175	0.2	0.635	1.5675	2.17
	32	Plant-based	Meat	Vit. B12 (mcg)	Mycoprotein	34	0.3	0.13	0.3	0.3	0.3
	33	Plant-based	Meat	Vit. B12 (mcg)	Nuts & Seeds	3	0.13	0.13	0.13	0.575	1.02
	34	Plant-based	Drink	Calcium (mg)	Cereals & Grains	77	120	0	120	120	186
	35	Plant-based	Drink	Calcium (mg)	Coconut	26	120	0	120	120	170
	36	Dairy products	Milk	Calcium (mg)	Dairy	37	116.67	101	109.3	124	138.23
	37	Plant-based	Drink	Calcium (mg)	Fruits & Vegetables	3	120	120	120	120	120
	38	Plant-based	Drink	Calcium (mg)	Legumes	67	120	0	120	120	186
	39	Plant-based	Drink	Calcium (mg)	Nuts & Seeds	53	120	0	114.5	120	203.33
	40	Plant-based	Drink	Calcium (mg)	Unknown	3	0	0	0	60	120
	41	Plant-based	Drink	Iodine (mcg)	Cereals & Grains	40	0	0	0	5.05	31
	42	Plant-based	Drink	Iodine (mcg)	Coconut	30	0	0	0	0.56	24.7
	43	Dairy products	Milk	Iodine (mcg)	Dairy	13	24.9	0	20	36.5	73
	44	Plant-based	Drink	Iodine (mcg)	Legumes	38	0	0	0	20.625	35
	45	Plant-based	Drink	Iodine (mcg)	Nuts & Seeds	42	0	0	0	0.29	35
	46	Plant-based	Drink	Iron (mg)	Cereals & Grains	2	0.14	0.13	0.135	0.145	0.15
	47	Plant-based	Drink	Iron (mg)	Coconut	1	0.17	0.17	0.17	0.17	0.17
	48	Dairy products	Milk	Iron (mg)	Dairy	6	0.03	0	0.0225	0.03	0.05
	49	Plant-based	Drink	Iron (mg)	Legumes	3	0.43	0.2	0.315	0.905	1.38
	50	Plant-based	Drink	Iron (mg)	Nuts & Seeds	2	0.28	0.2	0.24	0.32	0.36
	51	Plant-based	Drink	Sodium (mg)	Cereals & Grains	104	40	0	28	40	128
	52	Plant-based	Drink	Sodium (mg)	Coconut	19	40	16	40	46.25	76
	53	Dairy products	Milk	Sodium (mg)	Dairy	28	39.05	28	33.625	43.34	65.7
	54	Plant-based	Drink	Sodium (mg)	Fruits & Vegetables	3	44	40	42	44	44
	55	Plant-based	Drink	Sodium (mg)	Legumes	65	40	0	32	56	88
	56	Plant-based	Drink	Sodium (mg)	Nuts & Seeds	50	47.15	8	34	60	400
	57	Plant-based	Drink	Sodium (mg)	Unknown	3	40	40	40	40	40
	58	Plant-based	Drink	Vit. B12 (mcg)	Cereals & Grains	44	0.38	0	0.38	0.38	0.94
	59	Plant-based	Drink	Vit. B12 (mcg)	Coconut	25	0.38	0	0.38	0.38	0.79
	60	Dairy products	Milk	Vit. B12 (mcg)	Dairy	16	0.51	0.4	0.45	0.855	0.93
	61	Plant-based	Drink	Vit. B12 (mcg)	Fruits & Vegetables	3	0.38	0.38	0.38	0.38	0.38
	62	Plant-based	Drink	Vit. B12 (mcg)	Legumes	44	0.38	0	0.38	0.4	0.94
	63	Plant-based	Drink	Vit. B12 (mcg)	Nuts & Seeds	37	0.38	0	0.38	0.38	0.51
	64	Plant-based	Drink	Vit. B12 (mcg)	Unknown	1	0.38	0.38	0.38	0.38	0.38
	65	Plant-based	Yogurt	Calcium (mg)	Coconut	1	153.8	153.8	153.8	153.8	153.8
	66	Dairy products	Yogurt	Calcium (mg)	Dairy	2	135	120	127.5	142.5	150
	67	Plant-based	Yogurt	Calcium (mg)	Nuts & Seeds	1	128	128	128	128	128
	68	Dairy products	Yogurt	Iron (mg)	Dairy	1	0	0	0	0	0
	69	Plant-based	Yogurt	Sodium (mg)	Coconut	1	96	96	96	96	96
	70	Dairy products	Yogurt	Sodium (mg)	Dairy	88	50	0	40	60	360
	71	Plant-based	Yogurt	Sodium (mg)	Legumes	1	80	80	80	80	80
	72	Plant-based	Yogurt	Sodium (mg)	Nuts & Seeds	1	88	88	88	88	88
	73	Plant-based	Yogurt	Sodium (mg)	Unknown	182	40	0	16	72	280
	74	Dairy products	Yogurt	Vit. B12 (mcg)	Dairy	2	0.325	0.27	0.2975	0.3525	0.38
	75	Plant-based	Yogurt	Vit. B12 (mcg)	Nuts & Seeds	1	0.38	0.38	0.38	0.38	0.38
						490

## Sheet: env_PD
	Table S3. Reduction of environmental impacts. Calculated as a percentage difference (%) between each novel plant-based foods (by product type and food group based on main primary ingredient) in comparison to their respective reported animal product (baseline).
	*GHGE: Greenhouse gas emissions; LU: Land use; WF: Water footprint
	**Data were limited to raw products only. Reference values for greenhouse gas emissions from Poore & Nemecek are included in this results, when authors did not provide a baseline values (animal-based food comparator).
	#	Environmental Impacts	Product type	Food group based on main primary ingredient	n	median (%)	min (%)	q25 (%)	q75 (%)	max (%)
	1	GHGE	PB Cheese	Coconut	20	-75.42	-79.65	-77.44	-59.3225	-52.31
	2	GHGE	PB Cheese	Legumes	1	-64.91	-64.91	-64.91	-64.91	-64.91
	3	GHGE	PB Meat	Cereals & Grains	15	-88.44	-95.63	-91.91	-84.02	-69.58
	4	GHGE	PB Meat	Fruits & Vegetables	7	-86.77	-95.63	-88.205	-83.46	-83.38
	5	GHGE	PB Meat	Legumes	41	-86.08	-97.17	-88.56	-77.52	26.28
	6	GHGE	PB Meat	Mycoprotein	34	-90.125	-96.77	-92.4775	-71.69	41.18
	7	GHGE	PB Meat	Nuts & Seeds	3	-94.15	-94.61	-94.38	-93.41	-92.67
	8	GHGE	PB Meat	Unknown	34	-94.25	-97.71	-95.28	-94.12	-41.38
	9	GHGE	PB Drinks	Cereals & Grains	14	-76.92	-90.98	-88.795	-55.9875	-7.63
	10	GHGE	PB Drinks	Fruits & Vegetables	3	-90.16	-91.43	-90.795	-90.16	-90.16
	11	GHGE	PB Drinks	Legumes	13	-85.08	-89.84	-88.39	-69.23	18.91
	12	GHGE	PB Drinks	Nuts & Seeds	6	-80.76	-91.28	-84.0275	-77.1175	40
	13	GHGE	PB Yogrut	Cereals & Grains	1	-52.94	-52.94	-52.94	-52.94	-52.94
	14	GHGE	PB Yogrut	Legumes	1	-64.71	-64.71	-64.71	-64.71	-64.71
	15	LU	PB Cheese	Coconut	20	-83.085	-86.24	-83.76	-80.6425	-71.15
	16	LU	PB Meat	Fruits & Vegetables	5	-83.02	-90	-89.31	-83.02	23.36
	17	LU	PB Meat	Legumes	18	-71.18	-96.5	-84.7075	-47.555	74.34
	18	LU	PB Meat	Mycoprotein	30	-89.005	-94.87	-92.295	-76.5	-57.26
	19	LU	PB Meat	Nuts & Seeds	2	-89.5	-90.47	-89.985	-89.015	-88.53
	20	LU	PB Drinks	Cereals & Grains	4	-86.43	-96.25	-92.695	-76.0125	-60
	21	LU	PB Drinks	Legumes	7	-56.55	-92.63	-75.54	-38.75	-5.26
	22	LU	PB Drinks	Nuts & Seeds	2	-74.29	-94.45	-84.37	-64.21	-54.13
	23	Water	PB Cheese	Coconut	20	-45.135	-56.6	-51.9825	-38.46	12.5
	24	Water	PB Meat	Cereals & Grains	5	-92.59	-96.04	-94.12	-91.97	-90.82
	25	Water	PB Meat	Fruits & Vegetables	2	-91.52	-94.67	-93.095	-89.945	-88.37
	26	Water	PB Meat	Legumes	15	-76.92	-99.5	-89.07	-20.95	8006.87
	27	Water	PB Meat	Mycoprotein	29	-73.67	-94.37	-84.39	-55.19	338.89
	28	Water	PB Drinks	Cereals & Grains	3	-85	-92.32	-88.66	-71.025	-57.05
	29	Water	PB Drinks	Legumes	6	-67.575	-95.57	-73.885	-42.155	50
	30	Water	PB Drinks	Nuts & Seeds	2	4600.51	-40.87	2279.82	6921.19	9241.88

## Sheet: nut_PD
	Table S4. Reduction or increase of nutrient content. Calculated as a percentage difference (%) between each novel plant-based foods (by product type and food group based on main primary ingredient) in comparison to their respective reported animal product (baseline).
	*Data were limited to raw products only. Reference values from the UK food composition table are included in this results, when authors did not provide a baseline values (animal-based food comparator).
	#	Nutrients	Product type	Food group based on main primary ingredient	n	median (%)	min (%)	q25 (%)	q75 (%)	max (%)
	1	Energy	PB Cheese	Coconut	20	-23.5244	-38.6655	-30.71	-22.1771	-21.728
	2	Energy	PB Meat	Cereals & Grains	15	17.5221	-16.6867	1.47493	33.528	169.576
	3	Energy	PB Meat	Fruits & Vegetables	4	-16.962	-32.5074	-28.918	-1.0443	14.4304
	4	Energy	PB Meat	Legumes	18	-6.73821	-48.0826	-28.216	14.2857	22.3152
	5	Energy	PB Meat	Mycoprotein	29	-55.6342	-56.5782	-56.5782	-41.9469	8.51064
	6	Energy	PB Meat	Nuts & Seeds	1	-3.43363	-3.43363	-3.43363	-3.43363	-3.43363
	7	Energy	PB Drink	Cereals & Grains	4	14.3357	-3.4965	2.7972	23.7762	23.7762
	8	Energy	PB Drink	Fruits & Vegetables	3	-18.1818	-18.1818	-18.1818	-3.4965	11.1888
	9	Energy	PB Drink	Legumes	8	-24.4807	-43.3566	-29.4353	-17.6652	9.09091
	10	Energy	PB Yogurt	Cereals & Grains	1	2.15613	2.15613	2.15613	2.15613	2.15613
	11	Fibre	PB Meat	Cereals & Grains	10	425	125	367.917	470.833	750
	12	Fibre	PB Meat	Fruits & Vegetables	4	1525	1166.67	1341.67	1675	1750
	13	Fibre	PB Meat	Legumes	11	700	225	383.333	1012.5	1433.33
	14	Fibre	PB Meat	Mycoprotein	29	1050	600	816.667	1150	1200
	15	Fibre	PB Meat	Nuts & Seeds	1	401.667	401.667	401.667	401.667	401.667
	16	Sodium	PB Cheese	Coconut	20	-3.50047	-31.8827	-3.50047	24.8817	30.5582
	17	Sodium	PB Meat	Cereals & Grains	10	78.7234	-27.575	43.5897	129.514	159.684
	18	Sodium	PB Meat	Fruits & Vegetables	4	437.794	113.857	340.597	472.868	513.235
	19	Sodium	PB Meat	Legumes	12	58.8653	1.98691	35.952	83.3061	750
	20	Sodium	PB Meat	Mycoprotein	29	-38.898	-78.6143	-78.6143	22.204	129.133
	21	Sodium	PB Meat	Nuts & Seeds	1	-38.0655	-38.0655	-38.0655	-38.0655	-38.0655
	22	Sodium	PB Drink	Cereals & Grains	4	-6.97674	-6.97674	-6.97674	23.2558	113.954
	23	Sodium	PB Drink	Fruits & Vegetables	3	2.32558	-6.97674	-2.32558	2.32558	2.32558
	24	Sodium	PB Drink	Legumes	6	67.4419	2.5641	60.4651	81.3953	86.0465
	25	Saturated Fat	PB Cheese	Coconut	20	4.7619	-9.52381	0	4.7619	23.8095
	26	Saturated Fat	PB Meat	Cereals & Grains	10	-87.9883	-91.5211	-89.3308	-79.8627	-47.7137
	27	Saturated Fat	PB Meat	Fruits & Vegetables	4	-77.0833	-97.9167	-83.8542	-71.0047	-59.0189
	28	Saturated Fat	PB Meat	Legumes	12	-85.5859	-98.5869	-92.3369	-39.2349	126.247
	29	Saturated Fat	PB Meat	Mycoprotein	29	-92.9343	-97.1737	-92.9343	-88.6949	-64.2857
	30	Saturated Fat	PB Meat	Nuts & Seeds	1	-75.9766	-75.9766	-75.9766	-75.9766	-75.9766
	31	Saturated Fat	PB Drink	Cereals & Grains	4	-78.51	-82.808	-82.808	-74.212	-74.212
	32	Saturated Fat	PB Drink	Fruits & Vegetables	3	-82.808	-91.404	-87.106	-82.808	-82.808
	33	Saturated Fat	PB Drink	Legumes	6	-74.212	-80	-74.212	-61.3181	-31.2321
	34	Total Sugar	PB Cheese	Coconut	20	-100	-100	-100	-100	50
	35	Total Sugar	PB Meat	Cereals & Grains	8	23.2394	8.4507	18.3099	99.6479	323.944
	36	Total Sugar	PB Meat	Fruits & Vegetables	1	-90.1408	-90.1408	-90.1408	-90.1408	-90.1408
	37	Total Sugar	PB Meat	Legumes	8	-50.7042	-70.4225	-70.4225	-30.9859	67.6056
	38	Total Sugar	PB Meat	Mycoprotein	28	-16.1972	-90.1408	-90.1408	126.761	126.761
	39	Total Sugar	PB Drink	Cereals & Grains	4	-14.8936	-34.0426	-19.6809	-14.3617	-12.766
	40	Total Sugar	PB Drink	Fruits & Vegetables	3	-61.7021	-97.8723	-79.7872	-61.7021	-61.7021
	41	Total Sugar	PB Drink	Legumes	5	-63.8298	-97.8723	-65.9574	-59.5745	-57.4468

## Sheet: FVL&N
	Table S5. Estimated fruit, vegetable, legume, and nut content (%) in each novel plant-based foods divided by their respective food group based on main primary ingredient.
	*Data were limited to raw products only.
	#	Product type	Content type	Food group based on main primary ingredient	n	median (%)	min (%)	q25 (%)	q75 (%)	max (%)
	1	PB Cheese	Fruits	Coconut	92	0	0	0	0	0
	2	PB Cheese	Legumes	Coconut	92	0	0	0	0	0
	3	PB Cheese	Nuts	Coconut	92	0	0	0	0	4.3854
	4	PB Cheese	Vegetables	Coconut	92	0.85604	0	0	2.06593	10.6295
	5	PB Meat	Fruits	Cereals & Grains	4	0.042318	0	0	0.13074	0.269049
	6	PB Meat	Fruits	Fruits & Vegetables	6	22.5	0	0	48.75	55.2831
	7	PB Meat	Fruits	Legumes	36	0	0	0	0.700203	5.7916
	8	PB Meat	Fruits	Mycoprotein	6	0	0	0	0	0
	9	PB Meat	Legumes	Cereals & Grains	4	4.6108	0	2.40836	6.23144	6.8944
	10	PB Meat	Legumes	Fruits & Vegetables	6	2.88631	0	0	13.4069	17.7628
	11	PB Meat	Legumes	Legumes	36	35.1677	6.07261	19.6425	65.7596	100
	12	PB Meat	Legumes	Mycoprotein	6	0.244115	0	0.1	2.81601	3.62527
	13	PB Meat	Nuts	Cereals & Grains	4	0	0	0	0	0
	14	PB Meat	Nuts	Fruits & Vegetables	6	0	0	0	0	5.30233
	15	PB Meat	Nuts	Legumes	36	0	0	0	0	0
	16	PB Meat	Nuts	Mycoprotein	6	0	0	0	0	0
	17	PB Meat	Vegetables	Cereals & Grains	4	2.7982	0	1.58709	6.08422	13.896
	18	PB Meat	Vegetables	Fruits & Vegetables	6	15.8501	0	0	43.3152	69.2154
	19	PB Meat	Vegetables	Legumes	36	3.64033	0	1.62903	11.0947	39.8974
	20	PB Meat	Vegetables	Mycoprotein	6	83	41.8789	79.25	87.5	89
	21	PB drink	Fruits	Cereals & Grains	53	0	0	0	0	9.1
	22	PB drink	Fruits	Coconut	29	0	0	0	0	0
	23	PB drink	Fruits	Legumes	57	0	0	0	0	33.1938
	24	PB drink	Fruits	Nuts & Seeds	37	0	0	0	0	0
	25	PB drink	Legumes	Cereals & Grains	53	0	0	0	0	3
	26	PB drink	Legumes	Coconut	29	0	0	0	0	4
	27	PB drink	Legumes	Legumes	57	5.76897	1.9	3.91005	9	99.9
	28	PB drink	Legumes	Nuts & Seeds	37	0.0001	0	0	0.000172	0.000212
	29	PB drink	Nuts	Cereals & Grains	53	0	0	0	0	4.7
	30	PB drink	Nuts	Coconut	29	0	0	0	0	1.4
	31	PB drink	Nuts	Legumes	57	0	0	0	0	0
	32	PB drink	Nuts	Nuts & Seeds	37	2.3	2	2.3	2.8	33.2345
	33	PB drink	Vegetables	Cereals & Grains	53	0	0	0	0	33.2336
	34	PB drink	Vegetables	Coconut	29	0	0	0	0	0
	35	PB drink	Vegetables	Legumes	57	0	0	0	0	33.1501
	36	PB drink	Vegetables	Nuts & Seeds	37	0	0	0	0	0
	37	PB Yogurt	Fruits	Cereals & Grains	17	0	0	0	0	26.7318
	38	PB Yogurt	Fruits	Coconut	35	0	0	0	0	0
	39	PB Yogurt	Fruits	Legumes	79	0.763	0	0	8.69533	25.3
	40	PB Yogurt	Fruits	Nuts & Seeds	2	11.5	0	5.75	17.25	23
	41	PB Yogurt	Legumes	Cereals & Grains	17	0	0	0	0.103863	6.97395
	42	PB Yogurt	Legumes	Coconut	35	0	0	0	0	0.03
	43	PB Yogurt	Legumes	Legumes	79	8.1597	0.6208	6.25329	9.7	14
	44	PB Yogurt	Legumes	Nuts & Seeds	2	0	0	0	0	0
	45	PB Yogurt	Nuts	Cereals & Grains	17	0	0	0	0	0
	46	PB Yogurt	Nuts	Coconut	35	0	0	0	0	0
	47	PB Yogurt	Nuts	Legumes	79	0	0	0	0	0
	48	PB Yogurt	Nuts	Nuts & Seeds	2	82.5	70	76.25	88.75	95
	49	PB Yogurt	Vegetables	Cereals & Grains	17	0	0	0	2.11373	8.68984
	50	PB Yogurt	Vegetables	Coconut	35	0	0	0	0	0
	51	PB Yogurt	Vegetables	Legumes	79	0.303069	0	0	2.95028	13.2
	52	PB Yogurt	Vegetables	Nuts & Seeds	2	0	0	0	0	0

## Sheet: macro&micro
	Table S6. Averaged micro- and macronutrient content (per 100g/100ml) of novel plant-based foods and their respective animal-based foods. Data is classified by product type only.
	*Data were limited to raw products only from studies included in the review (No reference values from the UK Food Composition Table are included here).
					per 100ml for PB drinks / 100g for PB meat, cheese & yogurt and their respective animal-based counterparts
	#	Nutrients	Product type	n	median	min	q25	q75	max
	1	Energy (Kcal)	Meat & Poultry Products	59	221	104	186.626	246.709	403.509
	2	Energy (Kcal)	PB Meat Alternatives	510	194.038	66	154	224.575	830
	3	Energy (Kcal)	Milk	19	50.27	30	43.559	65	71.0179
	4	Energy (Kcal)	PB Drinks	316	41.615	13	32	50	90
	5	Energy (Kcal)	Yogurt	88	70.5	38.4806	62	92	209
	6	Energy (Kcal)	PB Yogurt	188	84.5	41	68	102.5	294
	7	Energy (Kcal)	Cheese	143	284	55	208	330.1	535
	8	Energy (Kcal)	PB Cheese	177	286.2	53	267.7	302	597
	9	Fibre (g)	Meat & Poultry Products	33	0	0	0	0.48182	0.97847
	10	Fibre (g)	PB Meat Alternatives	426	4.9	0.3	3.54706	6	12
	11	Fibre (g)	Milk	3	0	0	0	0	0
	12	Fibre (g)	PB Drinks	205	0.5	0	0.2	0.6	2.2
	13	Fibre (g)	Yogurt	2	0.05	0	0.025	0.075	0.1
	14	Fibre (g)	PB Yogurt	5	0.84993	0.13	0.35	0.854076	1.03
	15	Fibre (g)	Cheese	23	0	0	0	0	0.25
	16	Fibre (g)	PB Cheese	33	0	0	0	2.47	5.9
	17	Protein (g)	Meat & Poultry Products	60	17.405	12.7	15.166	19.425	31.3
	18	Protein (g)	PB Meat Alternatives	514	14.4	2.3	11	17.18	67.8947
	19	Protein (g)	Milk	13	3.40294	3.25076	3.3	3.49	3.83
	20	Protein (g)	PB Drinks	299	1	0	0.5	3	6.96
	21	Protein (g)	Yogurt	88	4.4	3	3.7	6.25	19.8
	22	Protein (g)	PB Yogurt	188	1.65	0.04	0.8	3.6	6.3
	23	Protein (g)	Cheese	143	16	1.5	11	22	33
	24	Protein (g)	PB Cheese	183	0.666667	0	0.05	2.885	27.33
	25	Saturated Fat (g)	Meat & Poultry Products	37	5.715	0.4	3.2	7.1	13.7
	26	Saturated Fat (g)	PB Meat Alternatives	482	1.1	0	0.8	2	15.8
	27	Saturated Fat (g)	Milk	14	1.1	0.07	0.8875	2.2	2.6
	28	Saturated Fat (g)	PB Drinks	316	0.2	0	0.1	0.3025	4.5
	29	Saturated Fat (g)	Yogurt	88	2.25	0	1.175	3.025	6.7
	30	Saturated Fat (g)	PB Yogurt	185	0.8	0	0.4	4.6	21
	31	Saturated Fat (g)	Cheese	143	14	3.1	11	17.3	25.4
	32	Saturated Fat (g)	PB Cheese	177	17.6	0.4	14	21	26.3
	33	Total Fat (g)	Meat & Poultry Products	49	14.9	0.5	7.9558	19.7183	36.8421
	34	Total Fat (g)	PB Meat Alternatives	501	9	0.1	5.3	12	24.68
	35	Total Fat (g)	Milk	31	1.8	0.082432	0.75	3.42611	4.26953
	36	Total Fat (g)	PB Drinks	377	1.6	0.1	1.1	2.2	21.08
	37	Total Fat (g)	Yogurt	88	3.45	0	1.95	4.45	10.2
	38	Total Fat (g)	PB Yogurt	187	3.1	0.120234	2.1	5.85	26
	39	Total Fat (g)	Cheese	143	21	5	16.25	26.6	56
	40	Total Fat (g)	PB Cheese	163	21.6667	0.99	20	24	52.67
	41	Total Sugar (g)	Meat & Poultry Products	33	0.5	0	0	0.9	2.4
	42	Total Sugar (g)	PB Meat Alternatives	467	1.34	0	0.7	2.3	21
	43	Total Sugar (g)	Milk	17	4.8	3.38	4.5	5	5.36862
	44	Total Sugar (g)	PB Drinks	322	2.9	0	1.5	4.1	11
	45	Total Sugar (g)	Yogurt	87	4.7	0.5	3.7	5.8	20
	46	Total Sugar (g)	PB Yogurt	185	6.5	0	2.2	8.4	14
	47	Total Sugar (g)	Cheese	141	2	0	0.5	5	8
	48	Total Sugar (g)	PB Cheese	177	0.2	0	0	0.75	19.8
	49	Calcium (mg)	Meat & Poultry Products	15	9	6	8.265	10.335	15
	50	Calcium (mg)	PB Meat Alternatives	15	71.31	0	18.805	79.285	159.29
	51	Calcium (mg)	Milk	34	118.5	101	109.675	124	138.23
	52	Calcium (mg)	PB Drinks	232	120	0	120	120	203.33
	53	Calcium (mg)	Yogurt	2	135	120	127.5	142.5	150
	54	Calcium (mg)	PB Yogurt	2	140.9	128	134.45	147.35	153.8
	55	Calcium (mg)	Cheese	3	815	111	463	930	1045
	56	Calcium (mg)	PB Cheese	1	651.7	651.7	651.7	651.7	651.7
	57	Iodine (mcg)	Milk	10	33.875	20	21.225	38.165	73
	58	Iodine (mcg)	PB Drinks	153	0	0	0	1.44	35
	59	Iron (mg)	Meat & Poultry Products	24	1.335	0.6	1.0625	1.5675	2.1
	60	Iron (mg)	PB Meat Alternatives	248	0.7	0.3	0.7	2.1	10
	61	Iron (mg)	Milk	6	0.03	0	0.0225	0.03	0.05
	62	Iron (mg)	PB Drinks	8	0.2	0.13	0.165	0.3775	1.38
	63	Iron (mg)	Yogurt	1	0	0	0	0	0
	64	Iron (mg)	Cheese	2	0.2	0.2	0.2	0.2	0.2
	65	Sodium (mg)	Meat & Poultry Products	50	426.745	0	101	672.795	1440
	66	Sodium (mg)	PB Meat Alternatives	495	480	56	360	600	7200
	67	Sodium (mg)	Milk	25	39.3	31.8	34.5	44	65.7
	68	Sodium (mg)	PB Drinks	247	40	0	32	48	400
	69	Sodium (mg)	Yogurt	88	50	0	40	60	360
	70	Sodium (mg)	PB Yogurt	185	40	0	16	76	280
	71	Sodium (mg)	Cheese	143	720	50	560	1000	4480
	72	Sodium (mg)	PB Cheese	177	680	0	480	800	2280
	73	Vit. B12 (mcg)	Meat & Poultry Products	16	1.175	0.2	0.635	1.5675	2.17
	74	Vit. B12 (mcg)	PB Meat Alternatives	227	0.13	0	0.13	0.3	7.1
	75	Vit. B12 (mcg)	Milk	13	0.51	0.4	0.51	0.93	0.93
	76	Vit. B12 (mcg)	PB Drinks	157	0.38	0	0.38	0.38	0.94
	77	Vit. B12 (mcg)	Yogurt	2	0.325	0.27	0.2975	0.3525	0.38
	78	Vit. B12 (mcg)	PB Yogurt	1	0.38	0.38	0.38	0.38	0.38
	79	Vit. B12 (mcg)	Cheese	7	2.5	0.37	1.77	2.5	2.5
	80	Vit. B12 (mcg)	PB Cheese	17	2.5	2.23	2.5	2.5	2.5

## Sheet: n_burden
	Table S7. Nutrient content (per 100g/100ml) and statistical significance (Wilcoxon Test) of nutrients associated with the burden of disease. Data is classified by product type and food group based on main primary ingredient.
	*Data were limited to raw products only from studies included in the review (No reference values from the UK Food Composition Table are included here).
							per 100ml for PB drinks / 100g for PB meat, cheese & yogurt and their respective animal-based counterparts
	#	Product category	Product type	Nutrients	Food group based on main primary ingredient	n	median	q25	q75	Wilcoxon Test plant-based vs animal product (p-value)
	1	Plant-based	Cheese	Energy (Kcal)	Coconut	48	295	279.75	303	0.499
	2	Dairy products	Cheese	Energy (Kcal)	Dairy	143	284	208	330.1
	3	Plant-based	Cheese	Energy (Kcal)	Nuts & Seeds	5	328	306	328	0.334
	4	Plant-based	Cheese	Energy (Kcal)	Unknown	124	285	258	295.25	0.6911
	5	Plant-based	Cheese	Fibre (g)	Coconut	28	0	0	1.65	0.01067
	6	Dairy products	Cheese	Fibre (g)	Dairy	23	0	0	0
	7	Plant-based	Cheese	Fibre (g)	Nuts & Seeds	5	2.47	2.4	2.7	<0.001
	13	Plant-based	Cheese	Saturated Fat (g)	Coconut	48	21	19.73	22	<0.001
	14	Dairy products	Cheese	Saturated Fat (g)	Dairy	143	14	11	17.3
	15	Plant-based	Cheese	Saturated Fat (g)	Nuts & Seeds	5	5.1	4.4	6.3	0.0005816
	16	Plant-based	Cheese	Saturated Fat (g)	Unknown	124	17.1667	11	18.6667	0.00717
	22	Plant-based	Cheese	Total Sugar (g)	Coconut	48	0	0	0.2	<0.001
	23	Dairy products	Cheese	Total Sugar (g)	Dairy	141	2	0.5	5
	24	Plant-based	Cheese	Total Sugar (g)	Nuts & Seeds	5	2.7	2.7	2.7	0.5239
	25	Plant-based	Cheese	Total Sugar (g)	Unknown	124	0.32	0	0.8	<0.001
	26	Plant-based	Cheese	Sodium (mg)	Coconut	48	714	600	880	0.8966
	27	Dairy products	Cheese	Sodium (mg)	Dairy	143	720	560	1000
	28	Plant-based	Cheese	Sodium (mg)	Nuts & Seeds	5	240	200	240	0.001191
	29	Plant-based	Cheese	Sodium (mg)	Unknown	124	694	480	786.67	0.009028
	30	Plant-based	Meat	Energy (Kcal)	Cereals & Grains	35	226	189.75	268.5	0.3601
	31	Plant-based	Meat	Energy (Kcal)	Fruits & Vegetables	72	173.5	145.75	206	<0.001
	32	Plant-based	Meat	Energy (Kcal)	Legumes	261	198	165.7	230	0.0132
	33	Meat & Poultry Products	Meat	Energy (Kcal)	Meat & Poultry	59	221	186.626	246.709
	34	Plant-based	Meat	Energy (Kcal)	Mycoprotein	91	123	94	198.5	<0.001
	35	Plant-based	Meat	Energy (Kcal)	Nuts & Seeds	10	214.697	212.124	224.8	0.8848
	36	Plant-based	Meat	Energy (Kcal)	Unknown	41	210.3	193.6	244.4	0.8775
	37	Plant-based	Meat	Fibre (g)	Cereals & Grains	27	3.1	2.315	3.9	<0.001
	38	Plant-based	Meat	Fibre (g)	Fruits & Vegetables	70	4.9	3.5	6.55	<0.001
	39	Plant-based	Meat	Fibre (g)	Legumes	216	4.55	3.4	5.6	<0.001
	40	Meat & Poultry Products	Meat	Fibre (g)	Meat & Poultry	33	0	0	0.48182
	41	Plant-based	Meat	Fibre (g)	Mycoprotein	91	5.96	5.19583	7.1	<0.001
	42	Plant-based	Meat	Fibre (g)	Nuts & Seeds	10	4.37667	4.24738	5.7667	<0.001
	43	Plant-based	Meat	Fibre (g)	Unknown	12	4.62	4.2	4.9	<0.001
	51	Plant-based	Meat	Saturated Fat (g)	Cereals & Grains	30	0.94	0.7125	1.4875	<0.001
	52	Plant-based	Meat	Saturated Fat (g)	Fruits & Vegetables	72	1.1	0.875	2.075	<0.001
	53	Plant-based	Meat	Saturated Fat (g)	Legumes	243	1.1	0.8	2.65	<0.001
	54	Meat & Poultry Products	Meat	Saturated Fat (g)	Meat & Poultry	37	5.715	3.2	7.1
	55	Plant-based	Meat	Saturated Fat (g)	Mycoprotein	91	0.8	0.5	1.3	<0.001
	56	Plant-based	Meat	Saturated Fat (g)	Nuts & Seeds	5	1.4	1.1	1.7	0.003356
	57	Plant-based	Meat	Saturated Fat (g)	Unknown	41	1.8	1.57	2.45	<0.001
	65	Plant-based	Meat	Total Sugar (g)	Cereals & Grains	28	1.3	1.075	2.025	<0.001
	66	Plant-based	Meat	Total Sugar (g)	Fruits & Vegetables	69	2.5	1.46	3.5	<0.001
	67	Plant-based	Meat	Total Sugar (g)	Legumes	242	1	0.6	1.8575	<0.001
	68	Meat & Poultry Products	Meat	Total Sugar (g)	Meat & Poultry	33	0.5	0	0.9
	69	Plant-based	Meat	Total Sugar (g)	Mycoprotein	83	0.8	0.5	1.75	<0.001
	70	Plant-based	Meat	Total Sugar (g)	Nuts & Seeds	4	4.2	2.25	6.55	0.001567
	71	Plant-based	Meat	Total Sugar (g)	Unknown	41	1.73	1.4	2.07	<0.001
	72	Plant-based	Meat	Sodium (mg)	Cereals & Grains	30	492	434	670	0.07357
	73	Plant-based	Meat	Sodium (mg)	Fruits & Vegetables	72	378	320	477	0.8047
	74	Plant-based	Meat	Sodium (mg)	Legumes	255	520	400	636	0.01111
	75	Meat & Poultry Products	Meat	Sodium (mg)	Meat & Poultry	50	426.745	101	672.795
	76	Plant-based	Meat	Sodium (mg)	Mycoprotein	87	400	168	520	0.7186
	77	Plant-based	Meat	Sodium (mg)	Nuts & Seeds	10	698.41	261.853	717.092	0.09565
	78	Plant-based	Meat	Sodium (mg)	Unknown	41	576	476	704	0.003287
	79	Plant-based	Drink	Energy (Kcal)	Cereals & Grains	121	49	43	57	0.566
	80	Plant-based	Drink	Energy (Kcal)	Coconut	33	20	19	33.67	<0.001
	81	Dairy products	Milk	Energy (Kcal)	Dairy	22	50.135	39.2795	62.9965
	82	Plant-based	Drink	Energy (Kcal)	Fruits & Vegetables	3	39	39	46	0.5295
	83	Plant-based	Drink	Energy (Kcal)	Legumes	79	37	33	43.05	<0.001
	84	Plant-based	Drink	Energy (Kcal)	Nuts & Seeds	72	29	18	43	<0.001
	85	Plant-based	Drink	Energy (Kcal)	Unknown	5	59	46	60	0.4721
	86	Plant-based	Drink	Fibre (g)	Cereals & Grains	89	0.5	0.2	0.8	<0.001
	87	Plant-based	Drink	Fibre (g)	Coconut	15	0.16	0.05	0.5	0.006886
	88	Dairy products	Milk	Fibre (g)	Dairy	6	0	0	0
	89	Plant-based	Drink	Fibre (g)	Fruits & Vegetables	3	1.1	0.6	1.1	0.008712
	90	Plant-based	Drink	Fibre (g)	Legumes	54	0.5	0.225	0.6	<0.001
	91	Plant-based	Drink	Fibre (g)	Nuts & Seeds	40	0.305	0.2925	0.5	<0.001
	92	Plant-based	Drink	Fibre (g)	Unknown	1	0.09	0.09	0.09
	100	Plant-based	Drink	Saturated Fat (g)	Cereals & Grains	120	0.2	0.1	0.2	<0.001
	101	Plant-based	Drink	Saturated Fat (g)	Coconut	34	1.1	0.9	1.7	0.9519
	102	Dairy products	Milk	Saturated Fat (g)	Dairy	17	1.1	0.85	2.2
	103	Plant-based	Drink	Saturated Fat (g)	Fruits & Vegetables	3	0.2	0.15	0.2	0.07066
	104	Plant-based	Drink	Saturated Fat (g)	Legumes	78	0.3	0.3	0.3	<0.001
	105	Plant-based	Drink	Saturated Fat (g)	Nuts & Seeds	73	0.2	0.1	0.3	<0.001
	106	Plant-based	Drink	Saturated Fat (g)	Unknown	5	0.68	0.3	3.2	0.8751
	114	Plant-based	Drink	Total Sugar (g)	Cereals & Grains	121	4.5	3.5	6.3	0.8708
	115	Plant-based	Drink	Total Sugar (g)	Coconut	33	1.9	1.5	2.5	<0.001
	116	Dairy products	Milk	Total Sugar (g)	Dairy	20	4.725	4.3	5
	117	Plant-based	Drink	Total Sugar (g)	Fruits & Vegetables	3	1.8	0.95	1.8	0.006872
	118	Plant-based	Drink	Total Sugar (g)	Legumes	80	1.85	0.5	2.6	<0.001
	119	Plant-based	Drink	Total Sugar (g)	Nuts & Seeds	77	2.4	0.2	3.3	<0.001
	120	Plant-based	Drink	Total Sugar (g)	Unknown	5	4.9	4.6	5	0.6577
	121	Plant-based	Drink	Sodium (mg)	Cereals & Grains	104	40	28	40	0.4898
	122	Plant-based	Drink	Sodium (mg)	Coconut	19	40	40	46.25	0.3067
	123	Dairy products	Milk	Sodium (mg)	Dairy	28	39.05	33.625	43.34
	124	Plant-based	Drink	Sodium (mg)	Fruits & Vegetables	3	44	42	44	0.2419
	125	Plant-based	Drink	Sodium (mg)	Legumes	65	40	32	56	0.429
	126	Plant-based	Drink	Sodium (mg)	Nuts & Seeds	50	47.15	34	60	0.03171
	127	Plant-based	Drink	Sodium (mg)	Unknown	3	40	40	40	0.5698
	128	Plant-based	Yogurt	Energy (Kcal)	Cereals & Grains	3	68	67.85	79.8	1
	129	Plant-based	Yogurt	Energy (Kcal)	Coconut	1	111.7	111.7	111.7
	130	Dairy products	Yogurt	Energy (Kcal)	Dairy	88	70.5	62	92
	131	Plant-based	Yogurt	Energy (Kcal)	Legumes	1	68.43	68.43	68.43
	132	Plant-based	Yogurt	Energy (Kcal)	Nuts & Seeds	1	96.8	96.8	96.8
	133	Plant-based	Yogurt	Energy (Kcal)	Unknown	182	84.5	68	103.5	0.007622
	134	Plant-based	Yogurt	Fibre (g)	Cereals & Grains	2	0.852003	0.850967	0.85304	0.2207
	135	Plant-based	Yogurt	Fibre (g)	Coconut	1	0.35	0.35	0.35
	136	Dairy products	Yogurt	Fibre (g)	Dairy	2	0.05	0.025	0.075
	137	Plant-based	Yogurt	Fibre (g)	Legumes	1	1.03	1.03	1.03
	138	Plant-based	Yogurt	Fibre (g)	Nuts & Seeds	1	0.13	0.13	0.13
	145	Plant-based	Yogurt	Saturated Fat (g)	Coconut	1	6.14	6.14	6.14
	146	Dairy products	Yogurt	Saturated Fat (g)	Dairy	88	2.25	1.175	3.025
	147	Plant-based	Yogurt	Saturated Fat (g)	Legumes	1	0.4	0.4	0.4
	148	Plant-based	Yogurt	Saturated Fat (g)	Nuts & Seeds	1	1.17	1.17	1.17
	149	Plant-based	Yogurt	Saturated Fat (g)	Unknown	182	0.75	0.4	4.5	0.7086
	156	Plant-based	Yogurt	Total Sugar (g)	Coconut	1	7.8	7.8	7.8
	157	Dairy products	Yogurt	Total Sugar (g)	Dairy	87	4.7	3.7	5.8
	158	Plant-based	Yogurt	Total Sugar (g)	Legumes	1	6.71	6.71	6.71
	159	Plant-based	Yogurt	Total Sugar (g)	Nuts & Seeds	1	2.71	2.71	2.71
	160	Plant-based	Yogurt	Total Sugar (g)	Unknown	182	6.4	2.2	8.475	0.04479
	161	Plant-based	Yogurt	Sodium (mg)	Coconut	1	96	96	96
	162	Dairy products	Yogurt	Sodium (mg)	Dairy	88	50	40	60
	163	Plant-based	Yogurt	Sodium (mg)	Legumes	1	80	80	80
	164	Plant-based	Yogurt	Sodium (mg)	Nuts & Seeds	1	88	88	88
	165	Plant-based	Yogurt	Sodium (mg)	Unknown	182	40	16	72	0.006771

## Sheet: env_impact
	Table S8. Environmental impacts (per 100g/100ml) of novel plant-based foods and their respective animal-based foods. Data is classified by product type and food group based on main primary ingredient.
	*Data were limited to raw products only from studies included in the review (No reference values from Poore & Nemecek are included here).
						per 100ml for PB drinks / 100g for PB meat, cheese & yogurt and their respective animal-based counterparts
	#	Environmental Impacts	Product type	Food group based on main primary ingredient	n	median	min	q25	q75	max
	1	Greenhouse Gas Emissions (Kg CO2 eq)	PB Drink	Cereals & Grains	8	0.03	0.03	0.03	0.06	0.12
	2	Greenhouse Gas Emissions (Kg CO2 eq)	PB Drink	Fruits & Vegetables	3	0.03	0.03	0.03	0.03	0.03
	3	Greenhouse Gas Emissions (Kg CO2 eq)	PB Drink	Legumes	14	0.04	0.01	0.0225	0.05	0.33
	4	Greenhouse Gas Emissions (Kg CO2 eq)	PB Drink	Nuts & Seeds	7	0.05	0.03	0.04	0.08	0.38
	5	Greenhouse Gas Emissions (Kg CO2 eq)	PB Drink	Unknown	8	0.01	0.01	0.01	0.01	0.09
	6	Greenhouse Gas Emissions (Kg CO2 eq)	Dairy Milk	Dairy	10	0.125	0.01	0.1125	0.155	0.32
	7	Greenhouse Gas Emissions (Kg CO2 eq)	PB Yogurt	Cereals & Grains	1	0.08	0.08	0.08	0.08	0.08
	8	Greenhouse Gas Emissions (Kg CO2 eq)	PB Yogurt	Legumes	1	0.06	0.06	0.06	0.06	0.06
	9	Greenhouse Gas Emissions (Kg CO2 eq)	Dairy Yogurt	Dairy	2	0.145	0.12	0.1325	0.1575	0.17
	10	Greenhouse Gas Emissions (Kg CO2 eq)	PB Meat	Cereals & Grains	15	0.45	0.17	0.315	0.605	1.13
	11	Greenhouse Gas Emissions (Kg CO2 eq)	PB Meat	Fruits & Vegetables	7	0.22	0.13	0.16	0.245	0.33
	12	Greenhouse Gas Emissions (Kg CO2 eq)	PB Meat	Legumes	42	0.33	0.05	0.1875	0.4225	2.03
	13	Greenhouse Gas Emissions (Kg CO2 eq)	PB Meat	Mycoprotein	34	0.15	0.08	0.13	0.16	0.43
	14	Greenhouse Gas Emissions (Kg CO2 eq)	PB Meat	Nuts & Seeds	3	0.09	0.07	0.08	0.15	0.21
	15	Greenhouse Gas Emissions (Kg CO2 eq)	PB Meat	Unknown	34	0.22	0.09	0.18	0.23	0.35
	16	Greenhouse Gas Emissions (Kg CO2 eq)	Meat & Poultry	Meat & Poultry	48	1	0.14	0.49	2.525	6.17
	17	Greenhouse Gas Emissions (Kg CO2 eq)	PB Cheese	Coconut	20	0.265	0.22	0.26	0.29	0.32
	18	Greenhouse Gas Emissions (Kg CO2 eq)	PB Cheese	Legumes	1	0.2	0.2	0.2	0.2	0.2
	19	Greenhouse Gas Emissions (Kg CO2 eq)	Dairy Cheese	Dairy	23	1.06	0.57	0.65	1.17	1.23
	20	Land Use (m2)	PB Drink	Cereals & Grains	4	0.03	0.02	0.0275	0.0425	0.08
	21	Land Use (m2)	PB Drink	Legumes	7	0.05	0.03	0.04	0.06	0.18
	22	Land Use (m2)	PB Drink	Nuts & Seeds	2	0.06	0.05	0.055	0.065	0.07
	23	Land Use (m2)	Dairy Milk	Dairy	8	0.115	0.05	0.08	0.1325	0.89
	24	Land Use (m2)	PB Yogurt	Cereals & Grains	1	0.05	0.05	0.05	0.05	0.05
	25	Land Use (m2)	PB Yogurt	Legumes	1	0.03	0.03	0.03	0.03	0.03
	26	Land Use (m2)	Dairy Yogurt	Dairy	1	0.08	0.08	0.08	0.08	0.08
	27	Land Use (m2)	PB Meat	Fruits & Vegetables	5	0.27	0.05	0.17	0.27	0.38
	28	Land Use (m2)	PB Meat	Legumes	18	0.26	0	0.095	0.42	1.24
	29	Land Use (m2)	PB Meat	Mycoprotein	30	0	0	0	0.315	0.49
	30	Land Use (m2)	PB Meat	Nuts & Seeds	2	0.055	0.05	0.0525	0.0575	0.06
	31	Land Use (m2)	Meat & Poultry	Meat & Poultry	35	0.3	0	0	0.745	10.2
	32	Land Use (m2)	PB Cheese	Coconut	20	0.17	0.15	0.1575	0.19	0.21
	33	Land Use (m2)	Dairy Cheese	Dairy	22	1.01	0.52	0.7975	1.1	1.17
	34	Water Footprint (L)	PB Drink	Cereals & Grains	5	30	4.82	26.98	32	41.15
	35	Water Footprint (L)	PB Drink	Legumes	12	24.13	0.29	1.185	108	320
	36	Water Footprint (L)	PB Drink	Nuts & Seeds	5	31.8	12.32	12.89	37.15	109.3
	37	Water Footprint (L)	PB Drink	Unknown	9	0.42	0.37	0.39	0.47	0.48
	38	Water Footprint (L)	Dairy Milk	Dairy	8	11.56	0.52	1.0275	36.7425	200
	39	Water Footprint (L)	PB Yogurt	Legumes	1	300	300	300	300	300
	40	Water Footprint (L)	PB Meat	Cereals & Grains	13	110	1.9	3.85	750	7900
	41	Water Footprint (L)	PB Meat	Fruits & Vegetables	3	7	5	6	53.5	100
	42	Water Footprint (L)	PB Meat	Legumes	21	6	0.97	4.08	21	3894
	43	Water Footprint (L)	PB Meat	Mycoprotein	29	7.5	3.1	5.5	7.9	51.9
	44	Water Footprint (L)	Meat & Poultry	Meat & Poultry	39	28.4	0.15	11.785	89.005	2000
	45	Water Footprint (L)	PB Cheese	Coconut	20	2.7	2.3	2.6	3.025	3.9
	46	Water Footprint (L)	Dairy Cheese	Dairy	20	5.6	2.4	3.9	6.325	6.8
